# Supplementary material for: N,N′-[4,4′-Methyl­enebis(4,1-phenyl­ene)]bis­(2,6-difluoro­benzamide)
Source: Acta Crystallogr Sect E Struct Rep Online. 2011 Jun 30;67(Pt 7):o1832. doi: 10.1107/S1600536811024524 (PMC3151792; doi:10.1107/S1600536811024524)
Supplement: Supplementary file 2 [file e-67-o1832-Isup2.hkl]

#
# h,k,l, Fc-squared, Fo-squared, sigma(Fo-squared) and status flag
#
data_I
_shelx_title ' dfda_0m in C2/c (100K)'
_shelx_refln_list_code          4
_shelx_F_calc_maximum      361.49
_exptl_crystal_F_000       984.00
_reflns_d_resolution_high  0.6590
 
loop_
 _symmetry_equiv_pos_as_xyz
 'x, y, z'
 '-x, y, -z+1/2'
 'x+1/2, y+1/2, z'
 '-x+1/2, y+1/2, -z+1/2'
 '-x, -y, -z'
 'x, -y, z-1/2'
 '-x+1/2, -y+1/2, -z'
 'x+1/2, -y+1/2, z-1/2'
 
_cell_length_a    42.0478
_cell_length_b     5.2980
_cell_length_c     9.5643
_cell_angle_alpha  90.000
_cell_angle_beta   92.522
_cell_angle_gamma  90.000
 
_shelx_F_squared_multiplier     1.000
 
loop_
 _refln_index_h
 _refln_index_k
 _refln_index_l
 _refln_F_squared_calc
 _refln_F_squared_meas
 _refln_F_squared_sigma
 _refln_observed_status
   4   0   0    12719.32    12731.23    116.84 o
   6   0   0     5723.54     5704.58     58.36 o
   8   0   0     1200.74     1285.39     12.02 o
  10   0   0      430.65      370.07      5.42 o
  12   0   0    24020.00    23808.05    194.36 o
  14   0   0    10446.93    10251.09    178.35 o
  16   0   0     1016.83      988.38     12.10 o
  18   0   0     4554.10     4223.57     43.09 o
  20   0   0      378.97      537.90      9.04 o
  22   0   0      754.96      710.75     10.98 o
  24   0   0     1028.40     1374.20     16.08 o
  26   0   0     2174.76     2212.24     22.93 o
  28   0   0     3088.23     2781.50     27.73 o
  30   0   0     4228.36     4252.33     39.47 o
  32   0   0     1242.07     1187.72     16.35 o
  34   0   0      157.19      158.87      7.36 o
  36   0   0    20061.97    19299.53    161.62 o
  38   0   0     1023.83     1168.13     29.38 o
  40   0   0     2761.64     2654.64     39.96 o
  42   0   0     1483.78     1507.74     27.89 o
  44   0   0      645.65      736.60     21.44 o
  46   0   0        5.34       22.66      6.69 o
  48   0   0     1350.69     1368.37     35.22 o
  50   0   0      381.57      432.17     18.00 o
  52   0   0      377.87      435.63     21.73 o
  54   0   0       72.21       94.07     13.18 o
  56   0   0      103.09      106.02     15.05 o
  58   0   0       70.77       64.70     12.62 o
  60   0   0      576.65      570.06     23.32 o
  62   0   0      115.30      132.44     14.26 o
   1   1   0       78.64       86.18      2.69 o
   3   1   0     6598.84     6620.11     43.99 o
   5   1   0     4879.44     4901.18     33.20 o
   7   1   0        9.32       -0.89      0.89 o
   9   1   0     1088.45     1057.61      7.44 o
  11   1   0      195.36      208.12      3.83 o
  13   1   0     5278.22     4875.49     35.58 o
  15   1   0     5439.29     5598.76     33.50 o
  17   1   0     2964.16     2917.10     17.68 o
  19   1   0      524.33      520.84      5.61 o
  21   1   0      996.23     1020.41      8.70 o
  23   1   0     4521.31     4599.27     29.46 o
  25   1   0     1212.77     1225.01     10.80 o
  27   1   0      752.28      684.37      7.72 o
  29   1   0      845.20      777.00      8.84 o
  31   1   0     3417.13     3239.44     24.17 o
  33   1   0     4190.49     3791.25     28.67 o
  35   1   0     6096.85     5850.66     41.02 o
  37   1   0     1174.96     1213.55     15.80 o
  39   1   0      824.94      794.86     12.77 o
  41   1   0        9.81       14.23      3.98 o
  43   1   0       84.00       79.36      6.03 o
  45   1   0      301.37      303.38     11.15 o
  47   1   0     1343.85     1352.83     23.75 o
  49   1   0        4.43       16.68      6.06 o
  51   1   0      407.85      436.95     17.61 o
  53   1   0        4.30        4.36      5.56 o
  55   1   0      198.79      207.03     17.64 o
  57   1   0       20.67       22.13      8.47 o
  59   1   0       75.02       73.13     11.24 o
  61   1   0       40.65       29.50      9.20 o
  63   1   0      258.40      315.81     23.82 o
   0   2   0    45717.45    45472.75    429.03 o
   2   2   0      347.14      349.41      4.02 o
   4   2   0    13877.68    13915.75     82.52 o
   6   2   0      916.30      917.19      8.36 o
   8   2   0     2064.85     2110.05     14.46 o
  10   2   0      169.05      163.73      3.59 o
  12   2   0    21887.07    22487.66    145.97 o
  14   2   0     5161.98     5026.59     33.26 o
  16   2   0    18710.34    19828.27     97.96 o
  18   2   0      481.22      479.37      5.71 o
  20   2   0     1038.86     1080.52     10.31 o
  22   2   0      404.53      373.78      5.65 o
  24   2   0      169.68      216.15      6.12 o
  26   2   0     2397.77     2405.55     22.03 o
  28   2   0       51.92       42.97      3.20 o
  30   2   0      741.76      780.89     11.72 o
  32   2   0      173.04      226.36      6.84 o
  34   2   0        3.33        6.25      2.76 o
  36   2   0      301.59      247.40     12.06 o
  38   2   0     1235.59     1093.19     18.14 o
  40   2   0     1115.43     1007.22     17.79 o
  42   2   0      269.17      263.00      9.99 o
  44   2   0      390.62      348.49     10.96 o
  46   2   0        1.96        1.42      3.43 o
  48   2   0      530.50      546.40     14.26 o
  50   2   0      249.67      272.42     13.87 o
  52   2   0     1843.27     1917.36     36.14 o
  54   2   0      139.94      155.39     12.17 o
  56   2   0       49.79       57.31      8.98 o
  58   2   0      137.18      153.22     13.03 o
  60   2   0       97.15       81.57     10.47 o
   1   3   0      179.70      229.89      5.46 o
   3   3   0       17.01        8.62      1.67 o
   5   3   0     3258.07     3609.74     25.32 o
   7   3   0      453.58      498.18      6.59 o
   9   3   0      829.38      912.27     10.76 o
  11   3   0       64.16       96.54      3.89 o
  13   3   0        6.50        3.90      1.29 o
  15   3   0       15.55       21.34      1.97 o
  17   3   0       86.78       72.28      3.43 o
  19   3   0      361.36      343.83      5.96 o
  21   3   0       20.99        9.32      1.88 o
  23   3   0      263.24      276.03      7.68 o
  25   3   0       10.76       15.93      3.22 o
  27   3   0      337.08      333.03      9.63 o
  29   3   0      123.07      118.23      6.18 o
  31   3   0     2125.19     1769.70     22.27 o
  33   3   0      193.71      169.06      7.06 o
  35   3   0      600.02      617.33     12.26 o
  37   3   0      477.36      412.73     11.79 o
  39   3   0       82.75       94.96      6.41 o
  41   3   0      186.84      167.08      9.87 o
  43   3   0      494.80      484.69     12.44 o
  45   3   0      327.14      304.22     11.22 o
  47   3   0      747.81      784.63     17.70 o
  49   3   0        1.68        2.31      4.03 o
  51   3   0       82.67       88.71      8.05 o
  53   3   0        1.19        4.03      5.44 o
  55   3   0      131.99      136.33     11.27 o
  57   3   0       87.10       99.57     10.13 o
  59   3   0       68.27       60.47     11.42 o
   0   4   0     1247.00     1210.16     18.56 o
   2   4   0      508.02      530.44      9.24 o
   4   4   0      617.73      569.98      9.27 o
   6   4   0        5.61       13.05      1.55 o
   8   4   0     2820.10     2895.35     22.31 o
  10   4   0      391.93      348.53      6.01 o
  12   4   0     3610.06     3626.72     27.57 o
  14   4   0      420.39      423.38      8.63 o
  16   4   0     1196.43     1235.93     15.00 o
  18   4   0      909.18      908.18     14.81 o
  20   4   0      825.39      827.11     15.12 o
  22   4   0      448.21      422.30     10.87 o
  24   4   0      471.01      445.79     11.52 o
  26   4   0      646.59      728.87     15.01 o
  28   4   0     1250.17     1138.77     19.68 o
  30   4   0       13.78        4.06      3.08 o
  32   4   0        6.30        2.80      3.73 o
  34   4   0      370.73      312.71     15.22 o
  36   4   0        2.51        7.88      4.52 o
  38   4   0       45.45       35.75      6.69 o
  40   4   0       68.25       51.96      7.87 o
  42   4   0       17.15        6.89      8.09 o
  44   4   0      115.71       90.36     13.83 o
  46   4   0       31.88       34.72      9.19 o
  48   4   0      106.20       67.12     11.42 o
  50   4   0        0.31        5.30      9.46 o
  52   4   0      433.46      437.31     40.78 o
  54   4   0      566.53      592.70     41.56 o
   1   5   0      183.90      171.20      6.21 o
   3   5   0       62.75       61.77      3.88 o
   5   5   0       11.32       11.14      2.48 o
   7   5   0     2300.15     2337.47     23.03 o
   9   5   0       85.23       85.72      5.19 o
  11   5   0        5.39        5.74      1.99 o
  13   5   0        0.02        2.48      2.48 o
  15   5   0     3622.64     3645.42     47.33 o
  17   5   0       15.92       16.31      3.40 o
  19   5   0       30.22       18.46      3.89 o
  21   5   0     1625.55     1633.70     24.64 o
  23   5   0      275.57      261.82     11.29 o
  25   5   0      370.29      370.68     13.19 o
  27   5   0      295.36      334.85     13.53 o
  29   5   0      382.68      367.11     19.40 o
  31   5   0       87.98       63.91      7.19 o
  33   5   0        3.76        1.06      4.71 o
  35   5   0      113.27       95.76     11.49 o
  37   5   0      222.75      169.48     16.01 o
  39   5   0       11.82        1.51      6.52 o
  41   5   0        9.92       11.07     11.98 o
  43   5   0      952.38     1079.16     43.18 o
  45   5   0       99.59      134.12     18.38 o
  47   5   0      508.36      513.27     53.13 o
  49   5   0        9.07       23.00     13.70 o
   0   6   0        0.99        6.65      4.54 o
   2   6   0       14.09       19.02      3.69 o
   4   6   0      914.93      908.84     15.61 o
   6   6   0      197.36      211.57      9.94 o
   8   6   0      100.85       98.02      7.20 o
  10   6   0      171.34      176.39     10.02 o
  12   6   0      108.41      104.31     12.33 o
  14   6   0       51.04       51.46      7.15 o
  16   6   0       57.05       43.26      7.05 o
  18   6   0      128.22      114.99      7.56 o
  20   6   0       41.83       38.83      5.87 o
  22   6   0       64.34       60.95      8.62 o
  24   6   0      130.57      104.69      8.33 o
  26   6   0        5.20        0.32      5.13 o
  28   6   0        7.18        6.80      5.74 o
  30   6   0      288.63      293.16     18.47 o
  32   6   0      120.21       95.49     15.42 o
  34   6   0        4.79       13.50      9.98 o
  36   6   0        3.47       12.07      9.48 o
  38   6   0       23.40       16.80     10.38 o
  40   6   0      492.64      518.05     40.73 o
  42   6   0       16.64       34.42     15.45 o
   1   7   0       17.22        2.36     11.22 o
   3   7   0        3.09        8.40     11.77 o
   5   7   0        5.66       11.70      7.51 o
   7   7   0        0.15        3.74      6.88 o
   9   7   0      265.94      245.82     15.00 o
  11   7   0      233.42      217.04     14.33 o
  13   7   0        1.29        3.88      5.31 o
  15   7   0       61.30       61.71      8.13 o
  17   7   0       18.43       15.21      6.44 o
  19   7   0        0.25        8.89      8.01 o
  21   7   0        0.02        8.47      7.61 o
  23   7   0        0.01        4.04      7.76 o
  25   7   0      114.85      140.28     15.84 o
  27   7   0      538.54      625.03     30.96 o
  29   7   0      123.85       96.45     20.60 o
  31   7   0       29.61       51.96     17.27 o
 -63   1   1       11.16       20.27     10.20 o
 -61   1   1       21.72       13.48      8.30 o
 -59   1   1       35.89       43.20      9.58 o
 -57   1   1      174.97      165.54     21.40 o
 -55   1   1       36.62       47.43     10.99 o
 -53   1   1      408.02      450.72     19.75 o
 -51   1   1       90.92      117.01      9.66 o
 -49   1   1      413.02      455.80     16.77 o
 -47   1   1       73.77       60.27      6.67 o
 -45   1   1       54.48       46.20      5.98 o
 -43   1   1      388.85      394.15     10.81 o
 -41   1   1     1171.57     1157.50     17.93 o
 -39   1   1       35.85       27.34      3.95 o
 -37   1   1       31.00       38.80      3.80 o
 -35   1   1      224.37      223.23      6.15 o
 -33   1   1     5799.36     5516.70     38.59 o
 -31   1   1      177.08      160.93      4.87 o
 -29   1   1      238.80      249.37      5.17 o
 -27   1   1       12.41       14.83      1.92 o
 -25   1   1      887.78     1014.53      9.85 o
 -23   1   1      651.45      643.22      7.45 o
 -21   1   1      243.75      320.33      4.53 o
 -19   1   1      534.20      673.31      6.84 o
 -17   1   1    12128.58    13059.47     73.75 o
 -15   1   1        8.76        8.16      1.17 o
 -13   1   1     5250.21     5304.98     43.91 o
 -11   1   1      499.15      477.26      5.27 o
  -9   1   1      238.24      286.32      3.93 o
  -7   1   1     6862.33     6929.53     45.96 o
  -5   1   1    17176.08    17113.62    117.72 o
  -3   1   1     4347.81     4420.77     33.88 o
  -1   1   1    12853.84    12797.51    129.84 o
   1   1   1      116.22      116.95      2.68 o
   3   1   1    30122.00    30653.30    221.18 o
   5   1   1      769.42      794.82      6.58 o
   7   1   1     1982.78     2091.59     14.13 o
   9   1   1       18.52       31.63      1.47 o
  11   1   1     4136.48     4057.44     23.81 o
  13   1   1      491.48      552.55      5.31 o
  15   1   1     1388.86     1395.66      9.60 o
  17   1   1     1179.59     1159.30     13.20 o
  19   1   1     4256.70     5086.58     29.34 o
  21   1   1      102.81      101.56      2.96 o
  23   1   1       13.16       22.64      1.66 o
  25   1   1       33.40       20.26      1.70 o
  27   1   1      880.60      769.05      7.95 o
  29   1   1       16.26       14.18      1.88 o
  31   1   1     1758.59     1591.11     14.69 o
  33   1   1      966.21      876.40     10.49 o
  35   1   1     3489.13     3443.14     26.33 o
  37   1   1       46.41       56.60      4.23 o
  39   1   1     1127.91     1085.49     14.66 o
  41   1   1      287.97      278.42      8.35 o
  43   1   1       21.68       12.43      4.38 o
  45   1   1        0.41        5.74      3.51 o
  47   1   1       93.68       90.32      8.66 o
  49   1   1       22.54       23.86      5.96 o
  51   1   1      797.99      845.72     21.01 o
  53   1   1       45.70       46.26      7.66 o
  55   1   1      248.38      266.30     21.01 o
  57   1   1       18.27       29.54      7.25 o
  59   1   1       46.34       53.52      8.71 o
  61   1   1       18.69       12.19      7.72 o
 -60   2   1        9.08       12.99      7.12 o
 -58   2   1       14.95       19.23      7.55 o
 -56   2   1        6.73        1.43      9.30 o
 -54   2   1      361.36      406.89     18.77 o
 -52   2   1       77.91       92.55     10.06 o
 -50   2   1      287.48      342.24     15.15 o
 -48   2   1       72.75       77.92      7.30 o
 -46   2   1        0.51       -1.97      3.74 o
 -44   2   1      244.94      240.00     12.97 o
 -42   2   1       78.60       72.46      6.57 o
 -40   2   1        2.07        6.31      3.62 o
 -38   2   1      333.94      304.76     13.90 o
 -36   2   1       55.45       26.36      3.94 o
 -34   2   1      194.10      148.05      7.01 o
 -32   2   1       25.49       12.73      3.23 o
 -30   2   1       41.77       38.08      3.76 o
 -28   2   1        5.41        3.13      2.14 o
 -26   2   1        3.34        2.11      1.77 o
 -24   2   1        3.20        2.93      1.62 o
 -22   2   1       45.66       92.51      3.79 o
 -20   2   1       84.75       61.62      2.77 o
 -18   2   1     2046.48     2231.08     16.58 o
 -16   2   1        0.72        0.02      0.97 o
 -14   2   1       70.93      105.83      2.57 o
 -12   2   1     2492.64     2681.62     21.95 o
 -10   2   1      183.12      202.35      4.90 o
  -8   2   1      640.03      604.56      7.23 o
  -6   2   1      264.61      215.45      3.14 o
  -4   2   1       14.94       21.16      1.74 o
  -2   2   1     2411.92     2478.67     18.22 o
   0   2   1      146.49      204.77      3.09 o
   2   2   1     2327.94     2385.88     16.10 o
   4   2   1     6068.20     6170.02     37.76 o
   6   2   1     1514.62     1582.59     12.72 o
   8   2   1       11.60       11.95      1.27 o
  10   2   1     3507.01     3538.62     26.36 o
  12   2   1     1418.38     1447.08     12.23 o
  14   2   1     2333.90     2474.40     15.98 o
  16   2   1       50.66       53.27      2.10 o
  18   2   1     1251.99     1337.26     11.11 o
  20   2   1     1147.73     1110.11      9.87 o
  22   2   1     1687.23     1704.70     14.08 o
  24   2   1     2240.54     2336.98     20.51 o
  26   2   1      373.25      367.04      7.16 o
  28   2   1      181.42      198.88      7.00 o
  30   2   1     1088.96      965.90     13.33 o
  32   2   1        3.98        2.99      2.24 o
  34   2   1      249.74      188.77      6.68 o
  36   2   1      876.47      823.57     12.53 o
  38   2   1      739.57      678.35     13.25 o
  40   2   1      962.20      832.52     15.07 o
  42   2   1      181.55      155.87      9.31 o
  44   2   1        0.71        3.87      3.53 o
  46   2   1       15.99       15.16      3.98 o
  48   2   1       64.15       83.88      8.61 o
  50   2   1       33.82       25.49      6.21 o
  52   2   1        0.01       -0.10      5.26 o
  54   2   1      144.15      148.70     11.23 o
  56   2   1        3.46       -2.62      6.18 o
  58   2   1       17.57       19.30      8.62 o
  60   2   1        0.42       15.89      7.47 o
 -59   3   1       80.05       85.53     10.80 o
 -57   3   1       65.22       83.38      9.77 o
 -55   3   1        2.66        2.34      6.12 o
 -53   3   1        6.10       11.26      5.93 o
 -51   3   1      331.62      354.15     14.14 o
 -49   3   1      159.24      169.57     10.50 o
 -47   3   1       21.89       26.87      5.30 o
 -45   3   1      102.89      116.81      8.34 o
 -43   3   1      722.89      618.56     14.96 o
 -41   3   1        0.13        0.66      3.34 o
 -39   3   1        9.69        6.01      3.51 o
 -37   3   1      695.93      695.80     14.56 o
 -35   3   1      686.84      596.45     12.27 o
 -33   3   1     1001.51      820.31     14.62 o
 -31   3   1       95.50       82.82      4.70 o
 -29   3   1     1610.11     1409.51     19.24 o
 -27   3   1      211.85      242.96      8.48 o
 -25   3   1      333.48      338.60      9.57 o
 -23   3   1     3356.32     3350.49     34.96 o
 -21   3   1      328.63      365.82      7.40 o
 -19   3   1      236.01      272.55      5.43 o
 -17   3   1       32.33       12.60      1.98 o
 -15   3   1        9.69        2.89      1.49 o
 -13   3   1      855.40      814.77     10.42 o
 -11   3   1      775.16      774.89      9.23 o
  -9   3   1       64.91       49.91      1.97 o
  -7   3   1     6656.05     6899.17     42.67 o
  -5   3   1        2.35        3.61      1.07 o
  -3   3   1       26.94       38.82      1.84 o
  -1   3   1      893.97     1063.99      9.98 o
   1   3   1       30.90       50.71      2.52 o
   3   3   1      198.45      270.81      4.15 o
   5   3   1     2253.58     2309.45     17.47 o
   7   3   1     7797.34     8166.67     48.66 o
   9   3   1      485.07      537.40      6.78 o
  11   3   1       95.71      113.90      3.34 o
  13   3   1      103.30      112.89      3.55 o
  15   3   1     1579.11     1511.58     13.99 o
  17   3   1        3.43        1.29      1.38 o
  19   3   1      924.09      950.19     10.75 o
  21   3   1      878.81      865.81     12.00 o
  23   3   1       86.89       79.04      5.28 o
  25   3   1        6.65        2.64      2.86 o
  27   3   1      219.66      187.37      9.66 o
  29   3   1       15.37        9.10      3.39 o
  31   3   1      333.37      296.10      9.51 o
  33   3   1       13.97       11.36      2.82 o
  35   3   1     1085.86      938.84     14.17 o
  37   3   1       29.29       44.66      4.49 o
  39   3   1       35.22       47.23      4.48 o
  41   3   1       59.13       59.16      6.06 o
  43   3   1      616.43      539.73     12.29 o
  45   3   1       41.37       45.26      5.24 o
  47   3   1      556.60      633.83     14.11 o
  49   3   1      287.25      290.75     11.39 o
  51   3   1      657.26      709.91     17.58 o
  53   3   1        4.85       16.05      6.03 o
  55   3   1      342.43      382.93     16.44 o
  57   3   1      566.57      654.15     22.43 o
 -54   4   1      311.78      291.98     31.23 o
 -52   4   1      122.12      119.49     29.96 o
 -50   4   1      631.03      742.74     39.55 o
 -48   4   1      438.92      460.04     29.33 o
 -46   4   1      257.46      228.20     19.03 o
 -44   4   1      117.59      108.46     15.61 o
 -42   4   1       10.94        0.40      7.75 o
 -40   4   1       91.45       65.49      9.96 o
 -38   4   1      737.52      712.78     21.81 o
 -36   4   1      144.04       81.74     14.58 o
 -34   4   1        4.73        3.86      3.75 o
 -32   4   1      504.11      441.20     15.04 o
 -30   4   1       84.57       80.47      7.52 o
 -28   4   1      290.29      236.40     11.81 o
 -26   4   1        5.20        1.49      3.04 o
 -24   4   1      222.14      198.47     11.57 o
 -22   4   1      279.36      264.64      9.39 o
 -20   4   1       41.24       42.30      4.00 o
 -18   4   1      724.53      702.87     12.51 o
 -16   4   1      138.84      127.06      5.66 o
 -14   4   1      441.30      436.43     10.45 o
 -12   4   1     4371.80     4484.46     34.14 o
 -10   4   1      925.72     1014.64      9.11 o
  -8   4   1     1787.72     1835.82     15.40 o
  -6   4   1      931.62      939.42     10.95 o
  -4   4   1       48.86       61.12      3.15 o
  -2   4   1     3954.46     4242.97     30.48 o
   0   4   1      341.02      334.99      5.90 o
   2   4   1       37.90       35.36      2.68 o
   4   4   1       12.60        9.35      1.78 o
   6   4   1      710.45      714.76      9.46 o
   8   4   1      326.08      337.59      6.28 o
  10   4   1     2693.30     2780.97     23.22 o
  12   4   1      525.77      538.99      9.20 o
  14   4   1        0.35        0.96      1.82 o
  16   4   1       21.88       19.23      2.90 o
  18   4   1     1409.74     1381.51     18.07 o
  20   4   1     3246.75     3149.28     36.08 o
  22   4   1     1126.52     1091.51     18.81 o
  24   4   1     4390.75     4281.41     45.26 o
  26   4   1     1026.10      943.12     18.67 o
  28   4   1     2136.63     2059.23     30.05 o
  30   4   1       62.57       43.91      6.54 o
  32   4   1       19.72       18.74      4.33 o
  34   4   1       11.26        6.76      3.76 o
  36   4   1      444.14      401.75     13.42 o
  38   4   1        3.60        5.02      5.04 o
  40   4   1       82.13       91.20     12.12 o
  42   4   1        1.39        2.88      4.65 o
  44   4   1       21.72        6.40      7.90 o
  46   4   1       31.54       16.99      8.17 o
  48   4   1      147.35      134.72     19.88 o
  50   4   1        5.29        4.19      7.87 o
  52   4   1       17.60       15.93     10.44 o
  54   4   1      611.93      726.27     49.29 o
 -49   5   1        0.03        5.17     12.38 o
 -47   5   1        6.88       35.73     14.84 o
 -45   5   1     1101.15     1202.23     99.46 o
 -43   5   1      304.95      310.52     26.58 o
 -41   5   1      316.31      312.24     28.99 o
 -39   5   1       20.54       11.25      9.34 o
 -37   5   1      421.12      444.86     25.29 o
 -35   5   1        3.14        4.51      4.65 o
 -33   5   1      141.83      119.92     16.48 o
 -31   5   1       43.77       35.49      6.08 o
 -29   5   1        4.00        2.08      3.93 o
 -27   5   1      352.04      341.20     14.26 o
 -25   5   1     1000.00      971.24     22.65 o
 -23   5   1     4429.41     4545.87     80.28 o
 -21   5   1      404.22      388.39     16.60 o
 -19   5   1     1223.82     1242.30     31.19 o
 -17   5   1      103.07       90.24      6.18 o
 -15   5   1     1030.91     1042.35     18.08 o
 -13   5   1     3955.16     4038.70     39.79 o
 -11   5   1      288.99      279.69      6.15 o
  -9   5   1      521.67      511.17      9.90 o
  -7   5   1     1803.62     1926.53     22.08 o
  -5   5   1     1152.08     1167.90     15.59 o
  -3   5   1        0.01        0.31      2.11 o
  -1   5   1        0.89        3.22      2.13 o
   1   5   1      412.44      417.11      8.83 o
   3   5   1       67.39       65.83      4.26 o
   5   5   1      746.20      786.34     12.56 o
   7   5   1       76.76       84.10      4.85 o
   9   5   1     1107.33     1167.35     13.42 o
  11   5   1        3.53        1.60      2.38 o
  13   5   1      754.30      758.18     16.28 o
  15   5   1      166.91      158.02      7.99 o
  17   5   1      489.91      498.24     15.51 o
  19   5   1      495.80      530.04     12.85 o
  21   5   1       10.38       13.13      3.71 o
  23   5   1     2321.09     2292.83     30.77 o
  25   5   1       12.62       13.80      4.33 o
  27   5   1      204.34      202.77     12.72 o
  29   5   1       10.41        8.31      4.09 o
  31   5   1        6.06        0.51      4.15 o
  33   5   1       28.49       20.58      6.58 o
  35   5   1      104.07       85.09      9.01 o
  37   5   1      427.87      409.41     22.76 o
  39   5   1      302.21      306.64     21.69 o
  41   5   1        0.00        8.17      8.95 o
  43   5   1       32.63       34.30     12.43 o
  45   5   1       64.37       63.45     14.34 o
  47   5   1      435.26      423.27     54.41 o
  49   5   1        0.34        0.10     11.73 o
 -42   6   1      145.38      191.38     32.88 o
 -40   6   1      599.14      644.89     39.54 o
 -38   6   1       82.60       79.95     15.70 o
 -36   6   1        2.25       -6.94     11.48 o
 -34   6   1      139.01      154.81     16.19 o
 -32   6   1       79.66       63.87     11.91 o
 -30   6   1       67.36       52.86     11.44 o
 -28   6   1      468.17      482.56     21.52 o
 -26   6   1      904.38      887.55     26.71 o
 -24   6   1      168.71      183.94     11.92 o
 -22   6   1       39.91       41.77      5.76 o
 -20   6   1       19.84       18.03      4.44 o
 -18   6   1      136.01      127.58     10.69 o
 -16   6   1      116.95       99.17      9.40 o
 -14   6   1       61.69       53.10      7.40 o
 -12   6   1       90.28       80.14      8.32 o
 -10   6   1       19.84       28.47      5.45 o
  -8   6   1        1.55        4.49      2.78 o
  -6   6   1       56.34       58.52      5.90 o
  -4   6   1      305.75      326.56     10.46 o
  -2   6   1       88.49      100.04      6.43 o
   0   6   1       10.66       15.64      4.51 o
   2   6   1       34.98       33.21      4.38 o
   4   6   1     1884.41     1872.14     24.90 o
   6   6   1        0.08        0.46      3.73 o
   8   6   1        0.00        4.73      4.01 o
  10   6   1     3990.24     4176.27     56.57 o
  12   6   1     1535.26     1591.24     28.03 o
  14   6   1      568.43      578.08     16.63 o
  16   6   1       48.57       45.14      4.91 o
  18   6   1        6.88        4.81      3.45 o
  20   6   1       12.39       11.10      4.54 o
  22   6   1      583.74      583.88     15.79 o
  24   6   1      138.63      126.35      9.84 o
  26   6   1       64.28       43.32      9.48 o
  28   6   1       57.95       50.91      9.50 o
  30   6   1        5.62        9.74      6.27 o
  32   6   1      109.67      131.45     17.31 o
  34   6   1       98.06       96.58     21.33 o
  36   6   1        6.17        3.02      9.69 o
  38   6   1        1.31       13.03     10.56 o
  40   6   1     1007.47     1085.39     50.50 o
  42   6   1      267.27      232.16     40.78 o
 -31   7   1        0.06       -1.30      8.97 o
 -29   7   1      579.06      645.98     38.50 o
 -27   7   1       58.62       48.46     11.02 o
 -25   7   1      311.76      341.25     31.36 o
 -23   7   1      204.27      187.22     17.33 o
 -21   7   1        2.33        8.50      8.13 o
 -19   7   1      157.80      142.58     13.93 o
 -17   7   1       51.20       39.76      8.23 o
 -15   7   1       30.23       27.49      7.37 o
 -13   7   1      196.17      231.88     15.14 o
 -11   7   1       79.37       79.49      9.59 o
  -9   7   1        0.52       -0.28      5.68 o
  -7   7   1     1085.45     1215.21     27.98 o
  -5   7   1       19.37       12.03      7.45 o
  -3   7   1       12.36        9.53     10.94 o
  -1   7   1       11.21       10.18     10.79 o
   1   7   1        4.56       -2.26      8.25 o
   3   7   1       22.12       11.05      7.58 o
   5   7   1       30.16       23.01      5.63 o
   7   7   1      237.11      210.71     13.63 o
   9   7   1       34.36       26.61      5.78 o
  11   7   1       26.75       10.57      6.77 o
  13   7   1       98.33       97.89      9.90 o
  15   7   1       14.46       12.46      6.69 o
  17   7   1       21.47       25.69      8.69 o
  19   7   1       59.47       53.29     15.80 o
  21   7   1       16.88       29.00     10.89 o
  23   7   1       63.30       55.48     13.67 o
  25   7   1      145.77      123.19     23.00 o
  27   7   1       28.48       28.09     11.59 o
  29   7   1      227.83      268.68     34.58 o
 -62   0   2      125.26      117.50     19.65 o
 -60   0   2      723.31      808.48     38.62 o
 -58   0   2      732.03      771.34     36.45 o
 -56   0   2       79.16       56.63     37.28 o
 -54   0   2        3.37       13.35     12.51 o
 -52   0   2       23.28       13.91      8.34 o
 -50   0   2      240.73      249.40     18.40 o
 -48   0   2      265.53      281.05     16.39 o
 -46   0   2       15.99       14.71      6.96 o
 -44   0   2       12.16       14.05      5.71 o
 -42   0   2      667.38      675.01     18.05 o
 -40   0   2       63.77       83.15      7.75 o
 -38   0   2     8823.94     8628.46     96.04 o
 -36   0   2     9493.25     9090.08     90.14 o
 -34   0   2     3748.47     3504.88     51.99 o
 -32   0   2      477.75      460.22     10.88 o
 -30   0   2    11106.12    10508.81     90.18 o
 -28   0   2     3361.81     3187.48     31.10 o
 -26   0   2      800.84      835.44     12.39 o
 -24   0   2     2254.86     2442.29     24.50 o
 -22   0   2     1772.12     2114.04     20.29 o
 -20   0   2       46.43       14.65      2.60 o
 -18   0   2     6240.49     6172.62     54.33 o
 -16   0   2     1617.96     1537.83     17.14 o
 -14   0   2     1753.23     1883.28     22.39 o
 -12   0   2      154.90      192.59      7.47 o
 -10   0   2      302.48      360.87      8.28 o
  -8   0   2     3449.72     3549.35     66.31 o
  -6   0   2     8680.07     9652.93    106.21 o
  -4   0   2     2761.27     2821.79     40.51 o
  -2   0   2     9811.42     9204.57    183.64 o
   0   0   2    34409.55    35085.71    281.33 o
   2   0   2    49726.43    49074.39    390.53 o
   4   0   2      939.32      985.67      8.64 o
   6   0   2      845.23      994.87      9.91 o
   8   0   2     1794.56     1939.68     16.95 o
  10   0   2    15101.76    14846.06    106.98 o
  12   0   2      822.15      877.32     10.18 o
  14   0   2    11774.27    12199.96     77.28 o
  16   0   2    17834.13    18628.92    121.36 o
  18   0   2     2304.54     2765.28     22.19 o
  20   0   2    13707.47    13926.87     89.15 o
  22   0   2    10941.54    11739.21     80.16 o
  24   0   2        0.17       -0.28      1.62 o
  26   0   2      104.81      155.48      5.97 o
  28   0   2      234.98      243.05      7.79 o
  30   0   2      598.05      601.62     10.04 o
  32   0   2     1440.20     1401.16     18.39 o
  34   0   2     4497.83     4422.12     46.53 o
  36   0   2     2494.89     2323.22     29.64 o
  38   0   2      387.34      409.20     14.43 o
  40   0   2       75.40       62.95      7.52 o
  42   0   2        7.02        0.36      4.50 o
  44   0   2      405.42      404.15     21.86 o
  46   0   2      186.09      203.31     12.76 o
  48   0   2        1.84        8.35      5.64 o
  50   0   2      411.49      472.20     17.39 o
  52   0   2      706.93      747.30     22.44 o
  54   0   2      827.30      983.46     28.97 o
  56   0   2      238.30      310.54     21.90 o
  58   0   2       23.84       11.44      9.54 o
  60   0   2      219.77      204.34     19.50 o
  62   0   2        8.83        2.94      9.23 o
 -61   1   2      182.22      180.67     33.32 o
 -59   1   2       27.56       56.04     12.09 o
 -57   1   2      409.39      486.07     24.03 o
 -55   1   2       16.83       17.34      8.67 o
 -53   1   2      117.66      150.80     13.54 o
 -51   1   2      288.94      315.57     14.97 o
 -49   1   2      149.81      154.07     13.32 o
 -47   1   2        0.16        2.54      4.64 o
 -45   1   2     1394.38     1402.25     23.80 o
 -43   1   2        2.80        1.06      3.28 o
 -41   1   2      359.37      331.74      9.30 o
 -39   1   2      195.61      176.76     10.45 o
 -37   1   2      962.61      900.22     14.17 o
 -35   1   2     3289.07     3225.78     29.07 o
 -33   1   2      209.77      205.42      6.26 o
 -31   1   2     3060.24     3008.56     22.26 o
 -29   1   2       17.29       12.16      1.95 o
 -27   1   2     4242.63     4444.32     29.46 o
 -25   1   2     2005.38     2016.00     15.82 o
 -23   1   2      445.50      441.69      5.98 o
 -21   1   2     1592.73     1645.10     13.64 o
 -19   1   2    11828.98    12109.45     75.96 o
 -17   1   2       15.26       19.18      2.07 o
 -15   1   2    26890.16    27357.33    178.23 o
 -13   1   2    12658.01    12691.20     80.01 o
 -11   1   2        0.00        7.37      1.27 o
  -9   1   2    10600.44    10819.39     67.88 o
  -7   1   2     2116.22     2083.17     19.23 o
  -5   1   2     3120.17     3320.08     24.28 o
  -3   1   2   130677.81   127037.30    695.31 o
  -1   1   2     7978.91     8247.59     47.03 o
   1   1   2     1784.70     1942.85     12.72 o
   3   1   2    18330.21    18990.45    104.04 o
   5   1   2    26024.54    26717.29    177.70 o
   7   1   2        2.23        0.37      0.65 o
   9   1   2        1.11       -0.24      0.75 o
  11   1   2     3639.60     3602.66     25.32 o
  13   1   2      149.32      131.79      2.96 o
  15   1   2      173.15      144.93      2.89 o
  17   1   2     8655.60     8506.66     48.03 o
  19   1   2        9.87       17.99      1.35 o
  21   1   2     5699.23     5977.71     32.68 o
  23   1   2      371.34      400.05      5.46 o
  25   1   2      316.80      378.43      5.01 o
  27   1   2        3.41        6.41      1.40 o
  29   1   2      803.14      958.97     10.12 o
  31   1   2     1133.98     1075.68     11.79 o
  33   1   2    11624.43    10895.91     69.35 o
  35   1   2      112.01       68.48      4.59 o
  37   1   2     2198.88     1938.24     21.60 o
  39   1   2       29.69       22.71      3.37 o
  41   1   2      175.21      175.71      7.54 o
  43   1   2      271.77      246.34     10.14 o
  45   1   2      146.98      167.15      9.15 o
  47   1   2      581.06      635.18     15.29 o
  49   1   2        5.49        8.35      4.95 o
  51   1   2       93.16      116.97     10.05 o
  53   1   2        1.64       -0.19      5.47 o
  55   1   2      112.09      128.47     10.88 o
  57   1   2       59.73       44.39      9.45 o
  59   1   2      214.91      247.69     20.43 o
  61   1   2        0.04       10.27      7.47 o
 -60   2   2        6.13       -6.80      6.80 o
 -58   2   2        1.38        5.50      6.79 o
 -56   2   2      111.15       99.05      9.77 o
 -54   2   2      242.14      239.31     13.89 o
 -52   2   2      367.93      393.11     17.94 o
 -50   2   2     1421.09     1522.72     34.88 o
 -48   2   2      708.16      727.94     19.48 o
 -46   2   2        2.83        5.32      4.23 o
 -44   2   2      141.83      131.53      9.17 o
 -42   2   2      117.70      100.30      8.12 o
 -40   2   2      162.32      177.40     11.96 o
 -38   2   2      135.63      117.98      8.21 o
 -36   2   2      609.03      528.66     11.36 o
 -34   2   2      398.82      254.26      8.28 o
 -32   2   2        3.90       12.53      3.00 o
 -30   2   2      444.46      402.15      8.69 o
 -28   2   2      455.84      462.93      8.96 o
 -26   2   2        1.22        0.55      1.91 o
 -24   2   2      137.94      158.72      5.53 o
 -22   2   2     1247.60     1330.36     12.48 o
 -20   2   2      630.37      623.89      7.76 o
 -18   2   2      777.18      783.30      8.85 o
 -16   2   2     3316.62     3474.55     24.68 o
 -14   2   2     1881.82     2043.97     17.76 o
 -12   2   2     1671.39     1896.65     15.57 o
 -10   2   2       30.75       23.22      1.82 o
  -8   2   2      504.58      666.49      8.95 o
  -6   2   2     3464.49     3376.80     24.96 o
  -4   2   2       23.08       15.84      1.55 o
  -2   2   2     1735.46     2128.40     17.11 o
   0   2   2     1103.27     1134.31     11.12 o
   2   2   2     2587.81     2821.51     19.94 o
   4   2   2     2793.55     2821.25     21.91 o
   6   2   2     1847.91     1873.08     14.52 o
   8   2   2     1838.41     1700.04     14.12 o
  10   2   2       19.60        2.51      0.97 o
  12   2   2       74.07       60.22      2.71 o
  14   2   2      545.76      604.61      5.81 o
  16   2   2      734.42      664.49      6.89 o
  18   2   2      491.89      653.53      6.87 o
  20   2   2     6584.77     6574.55     38.18 o
  22   2   2     1263.48     1162.77     11.95 o
  24   2   2      292.06      289.50      6.10 o
  26   2   2       79.15       73.16      3.94 o
  28   2   2     2731.43     2478.38     22.25 o
  30   2   2      643.84      696.35     10.43 o
  32   2   2     3125.43     3066.84     26.78 o
  34   2   2     4230.44     3798.32     31.86 o
  36   2   2       72.14       65.13      5.61 o
  38   2   2      111.17      155.07      7.50 o
  40   2   2      179.96      165.21      7.51 o
  42   2   2      243.58      176.61      8.38 o
  44   2   2       48.98       28.15      4.48 o
  46   2   2      525.80      515.54     18.16 o
  48   2   2       72.65       64.29      9.04 o
  50   2   2        5.25        3.20      6.24 o
  52   2   2       77.63       97.71      9.23 o
  54   2   2        2.45       10.07      5.63 o
  56   2   2      130.75      140.88     11.22 o
  58   2   2      117.75      104.78     11.34 o
  60   2   2      195.94      206.12     16.14 o
 -57   3   2      251.27      255.14     14.93 o
 -55   3   2      485.32      552.89     18.70 o
 -53   3   2       20.83       16.64      6.02 o
 -51   3   2        0.00        6.58      5.67 o
 -49   3   2        0.17       -2.69      4.30 o
 -47   3   2       37.37       44.76      9.66 o
 -45   3   2       91.88      112.47      8.51 o
 -43   3   2       68.38       52.50      6.02 o
 -41   3   2      262.12      228.45      9.79 o
 -39   3   2      375.50      346.18     13.60 o
 -37   3   2      105.27       92.04      7.64 o
 -35   3   2     1367.08     1230.85     19.87 o
 -33   3   2      142.88      107.81      5.98 o
 -31   3   2       67.52      123.29     12.00 o
 -29   3   2      303.38      204.35      8.73 o
 -27   3   2      126.67      146.73      6.39 o
 -25   3   2      215.67      253.66     10.32 o
 -23   3   2     1188.57     1184.30     16.21 o
 -21   3   2     1930.31     1883.90     21.41 o
 -19   3   2     7560.29     7685.45     86.62 o
 -17   3   2      249.57      274.03      5.13 o
 -15   3   2     5191.07     5116.09     45.50 o
 -13   3   2      531.23      606.85     10.19 o
 -11   3   2      291.60      321.39      6.78 o
  -9   3   2     2666.66     2424.95     18.85 o
  -7   3   2     1617.40     1754.07     14.05 o
  -5   3   2     1440.76     1466.90     12.26 o
  -3   3   2     1500.84     1509.73     12.15 o
  -1   3   2     5932.34     6258.56     37.94 o
   1   3   2     1270.74     1486.80     11.64 o
   3   3   2     1270.66     1342.84     10.86 o
   5   3   2       23.80       14.93      1.48 o
   7   3   2       16.26       48.20      2.27 o
   9   3   2     1116.00     1246.72     11.53 o
  11   3   2     1251.84     1283.85     12.70 o
  13   3   2       20.50       21.53      1.87 o
  15   3   2      565.59      495.18      6.47 o
  17   3   2     3885.06     4091.60     31.99 o
  19   3   2        0.18        1.05      1.58 o
  21   3   2     2912.27     2869.80     31.06 o
  23   3   2     1012.35      978.08     15.85 o
  25   3   2     2274.76     2190.06     25.25 o
  27   3   2      245.52      232.68      6.96 o
  29   3   2      965.09      926.59     13.74 o
  31   3   2      494.01      465.68      8.64 o
  33   3   2      202.19      177.05      6.49 o
  35   3   2        0.13        0.24      2.53 o
  37   3   2       39.07       43.11      4.34 o
  39   3   2      101.01       67.56      5.30 o
  41   3   2      344.71      298.10     11.07 o
  43   3   2       16.11       19.17      4.11 o
  45   3   2      279.79      279.93     10.35 o
  47   3   2      107.84      110.92      7.17 o
  49   3   2      623.79      630.24     22.94 o
  51   3   2      436.29      501.71     17.82 o
  53   3   2       97.96       94.10      9.62 o
  55   3   2       77.28       86.90      9.78 o
  57   3   2        6.48       16.18      7.24 o
 -54   4   2       14.15        3.70     12.89 o
 -52   4   2      518.68      584.41     34.29 o
 -50   4   2      404.76      542.30     33.94 o
 -48   4   2       20.99       16.15     11.50 o
 -46   4   2      750.72      850.63     40.75 o
 -44   4   2       62.67       40.95      9.72 o
 -42   4   2        8.36        8.67      5.80 o
 -40   4   2      122.87       97.09      9.20 o
 -38   4   2        3.85        2.90      4.27 o
 -36   4   2       10.49       10.49      4.80 o
 -34   4   2       67.33       64.06     10.86 o
 -32   4   2       10.49        8.18      4.45 o
 -30   4   2       56.87       52.92      6.48 o
 -28   4   2      103.56       80.11     12.86 o
 -26   4   2      324.85      277.24     15.28 o
 -24   4   2       76.08       79.27      5.73 o
 -22   4   2        8.78       12.32      3.11 o
 -20   4   2      111.88      113.08      6.31 o
 -18   4   2     1839.48     1731.42     33.10 o
 -16   4   2      503.67      504.16      9.50 o
 -14   4   2      112.54       96.75      4.50 o
 -12   4   2        0.27        3.11      1.73 o
 -10   4   2     4406.64     4249.47     29.58 o
  -8   4   2      835.89      928.29      9.80 o
  -6   4   2        0.18        2.43      1.36 o
  -4   4   2      233.13      260.27      4.51 o
  -2   4   2       15.91       28.61      1.90 o
   0   4   2     1315.27     1336.58     11.74 o
   2   4   2        3.18        1.90      1.24 o
   4   4   2        5.49        3.49      1.43 o
   6   4   2       17.01       18.63      2.15 o
   8   4   2      380.15      330.66      6.27 o
  10   4   2       82.88       88.12      3.50 o
  12   4   2      740.43      767.08     10.72 o
  14   4   2        2.54        4.10      1.89 o
  16   4   2      796.08      769.00     13.68 o
  18   4   2     4397.20     4335.08     39.10 o
  20   4   2      726.35      707.68     13.31 o
  22   4   2     1150.32     1130.95     21.19 o
  24   4   2      186.62      181.40      7.99 o
  26   4   2      755.55      685.23     14.46 o
  28   4   2      813.92      733.00     15.30 o
  30   4   2        1.49       -0.06      3.09 o
  32   4   2       96.38       96.09      9.24 o
  34   4   2       62.82       48.94      5.51 o
  36   4   2      100.35       82.04      6.87 o
  38   4   2      108.24       99.13      7.77 o
  40   4   2       67.08       71.01      7.14 o
  42   4   2      113.91      105.63      9.03 o
  44   4   2       32.42       28.07      7.82 o
  46   4   2       89.99       74.44     11.57 o
  48   4   2      133.58      141.63     15.42 o
  50   4   2      207.81      229.10     23.24 o
  52   4   2       60.72       78.20     21.36 o
  54   4   2      314.64      317.06     44.25 o
 -49   5   2      184.17      192.53     26.85 o
 -47   5   2        0.25       10.30     12.89 o
 -45   5   2      894.11      978.39     39.24 o
 -43   5   2        5.70       16.57     10.82 o
 -41   5   2       47.53       55.93     11.10 o
 -39   5   2        0.07        0.34      5.99 o
 -37   5   2       11.87        3.73      5.32 o
 -35   5   2       64.93       39.49      9.83 o
 -33   5   2      163.55      166.68     11.43 o
 -31   5   2       89.57      104.28     12.64 o
 -29   5   2      522.09      579.82     17.17 o
 -27   5   2        3.04       -0.50      3.83 o
 -25   5   2      107.14      100.79      8.36 o
 -23   5   2     2282.44     2402.08     39.13 o
 -21   5   2      773.28      835.55     19.08 o
 -19   5   2      804.35      806.13     28.30 o
 -17   5   2     1056.80     1084.42     18.32 o
 -15   5   2       87.18       78.67      4.88 o
 -13   5   2     2383.25     2401.59     25.41 o
 -11   5   2      301.20      331.62      6.61 o
  -9   5   2       28.11       25.43      2.86 o
  -7   5   2       14.07        7.60      2.24 o
  -5   5   2       31.72       27.79      2.78 o
  -3   5   2        0.00        3.74      1.86 o
  -1   5   2       14.57       12.78      2.31 o
   1   5   2      243.39      222.20      6.85 o
   3   5   2      146.55      126.62      7.09 o
   5   5   2        0.09        3.13      1.97 o
   7   5   2     1430.16     1407.15     16.64 o
   9   5   2      106.15      114.52      7.19 o
  11   5   2       69.07       55.92      4.37 o
  13   5   2      731.58      659.73     14.30 o
  15   5   2      210.66      206.53     10.40 o
  17   5   2      459.44      459.58     13.34 o
  19   5   2        0.03        2.10      2.96 o
  21   5   2        4.87        5.88      3.25 o
  23   5   2     1127.21     1070.65     18.86 o
  25   5   2      752.59      731.41     16.29 o
  27   5   2      300.02      310.61     12.79 o
  29   5   2        3.27        1.26      3.53 o
  31   5   2       38.52       19.09      4.76 o
  33   5   2       30.10       23.24      5.02 o
  35   5   2       21.72       20.95      7.05 o
  37   5   2      504.95      478.15     21.18 o
  39   5   2      154.97      155.80     14.16 o
  41   5   2        1.94       -6.64     10.78 o
  43   5   2      136.96      134.88     18.40 o
  45   5   2       93.43       80.05     14.87 o
  47   5   2        0.03       13.76     12.16 o
 -40   6   2       61.05       54.40     17.76 o
 -38   6   2        2.24       -4.20      8.71 o
 -36   6   2       20.42       16.21      8.91 o
 -34   6   2       34.79       35.01      9.71 o
 -32   6   2        2.04       -0.79      7.53 o
 -30   6   2      915.48      969.03     35.85 o
 -28   6   2      439.38      403.84     31.86 o
 -26   6   2       46.98       59.17      9.46 o
 -24   6   2      536.54      486.10     16.12 o
 -22   6   2        2.87       15.06      5.72 o
 -20   6   2       14.30       16.46      4.65 o
 -18   6   2      161.14      141.07      8.15 o
 -16   6   2       54.01       61.40      8.59 o
 -14   6   2        3.12        7.29      4.96 o
 -12   6   2        4.08        6.49      4.91 o
 -10   6   2       17.52       18.78      4.67 o
  -8   6   2        9.91        9.20      3.53 o
  -6   6   2       29.84       18.72      4.23 o
  -4   6   2       51.28       61.07      7.80 o
  -2   6   2       22.25       18.69      3.78 o
   0   6   2       57.05       59.99      5.87 o
   2   6   2       33.06       27.48      5.52 o
   4   6   2      246.97      273.54      9.39 o
   6   6   2      640.40      585.14     20.46 o
   8   6   2      615.92      618.60     12.69 o
  10   6   2        0.00        5.02      2.92 o
  12   6   2     2531.25     2724.96     39.25 o
  14   6   2      155.89      167.02      8.76 o
  16   6   2       15.49       14.85      4.45 o
  18   6   2      204.81      222.82      9.57 o
  20   6   2       18.85       17.81      4.37 o
  22   6   2       72.56       75.83      6.62 o
  24   6   2      113.31      116.80     10.90 o
  26   6   2      142.74      119.38     11.91 o
  28   6   2      158.68      165.74     14.39 o
  30   6   2       27.29       34.69     11.30 o
  32   6   2       14.96       16.12      9.42 o
  34   6   2       11.12        2.40      8.78 o
  36   6   2       22.21       17.05     10.87 o
  38   6   2      114.98       87.51     15.86 o
  40   6   2      320.33      321.97     32.48 o
 -29   7   2      253.94      230.35     26.15 o
 -27   7   2       94.19       69.80     19.25 o
 -25   7   2       55.14       32.48     12.28 o
 -23   7   2       29.18       40.87     10.51 o
 -21   7   2        0.15       -0.39      8.09 o
 -19   7   2        4.50        3.95      7.29 o
 -17   7   2       17.48        9.31      6.85 o
 -15   7   2        4.74        7.43      6.93 o
 -13   7   2      118.46      106.32     12.12 o
 -11   7   2       53.24       44.25      9.42 o
  -9   7   2      576.69      615.86     25.35 o
  -7   7   2      115.22      128.77     14.21 o
  -5   7   2       15.12       12.85      7.33 o
  -3   7   2      261.00      250.58     15.68 o
  -1   7   2        6.98       11.48      5.43 o
   1   7   2       79.82       95.90     12.62 o
   3   7   2       45.57       58.71      9.16 o
   5   7   2        0.05       10.69      6.53 o
   7   7   2      256.43      238.64     17.89 o
   9   7   2      199.10      197.28     18.34 o
  11   7   2      251.04      222.91     17.89 o
  13   7   2        2.01       13.75      6.99 o
  15   7   2       11.05       19.36     14.19 o
  17   7   2       15.81       27.95     10.34 o
  19   7   2       17.54       18.26     10.07 o
  21   7   2       13.62       12.75      9.31 o
  23   7   2       86.30      100.48     15.78 o
  25   7   2        0.13        7.19      9.10 o
  27   7   2      634.38      718.50     33.23 o
  29   7   2       39.57       40.12     25.09 o
 -61   1   3        9.19       19.92     19.61 o
 -59   1   3       38.56       81.98     15.73 o
 -57   1   3       93.40      100.38     20.31 o
 -55   1   3      333.47      358.12     27.67 o
 -53   1   3      523.62      552.49     19.61 o
 -51   1   3        2.16        1.80      5.64 o
 -49   1   3       36.30       39.73      7.54 o
 -47   1   3       55.51       66.83      7.78 o
 -45   1   3       69.84       74.19      7.03 o
 -43   1   3       46.45       50.29      5.64 o
 -41   1   3      608.22      608.97     14.06 o
 -39   1   3      780.76      833.22     15.11 o
 -37   1   3      159.59      144.69      6.81 o
 -35   1   3      680.71      647.88     10.76 o
 -33   1   3      498.17      489.77      9.18 o
 -31   1   3      221.94      225.98      6.16 o
 -29   1   3      397.66      374.69      6.72 o
 -27   1   3       82.74       70.25      3.88 o
 -25   1   3      269.30      282.72      5.43 o
 -23   1   3      751.80      813.46      9.52 o
 -21   1   3       55.76       51.61      2.78 o
 -19   1   3      453.80      554.60      8.03 o
 -17   1   3     3357.48     3788.98     26.90 o
 -15   1   3      712.40      780.40      8.89 o
 -13   1   3      168.02      199.11      3.75 o
 -11   1   3        5.30        3.57      1.15 o
  -9   1   3     2452.87     2445.31     20.48 o
  -7   1   3       49.12       43.38      2.19 o
  -5   1   3     3424.00     3654.82     24.86 o
  -3   1   3    12026.44    12215.25     68.40 o
  -1   1   3     7598.76     8117.51     46.59 o
   1   1   3     3463.44     3574.67     21.65 o
   3   1   3     3222.95     3413.61     23.47 o
   5   1   3        3.57       11.16      1.13 o
   7   1   3     1300.61     1406.90      9.56 o
   9   1   3     2726.20     2821.76     17.16 o
  11   1   3      333.84      405.10      4.18 o
  13   1   3     1384.51     1528.89     11.77 o
  15   1   3      299.84      378.34      4.32 o
  17   1   3        1.36        0.32      0.97 o
  19   1   3      309.95      384.49      4.52 o
  21   1   3     1907.77     2189.52     14.62 o
  23   1   3      269.33      294.22      4.27 o
  25   1   3       94.87       89.35      3.36 o
  27   1   3     1108.31     1129.66     11.01 o
  29   1   3       61.97      101.56      3.90 o
  31   1   3      372.14      312.02      6.06 o
  33   1   3      132.65      136.73      5.05 o
  35   1   3      400.81      418.43      9.17 o
  37   1   3      124.49       71.71      4.93 o
  39   1   3      488.00      460.51     10.84 o
  41   1   3       43.61       38.22      5.40 o
  43   1   3       15.69       14.72      4.52 o
  45   1   3      131.62      119.70      8.89 o
  47   1   3      141.13      156.55     10.29 o
  49   1   3      275.90      287.27     12.53 o
  51   1   3      571.13      629.15     18.67 o
  53   1   3        1.62       17.25      6.25 o
  55   1   3       84.75       87.94      9.57 o
  57   1   3       62.43       69.03     10.31 o
  59   1   3        5.72       -0.78      9.99 o
  61   1   3       16.68       41.48     13.59 o
 -60   2   3       72.50       80.00     11.78 o
 -58   2   3       40.44       55.53     11.68 o
 -56   2   3       28.68       12.72      7.58 o
 -54   2   3      127.67      127.26     11.86 o
 -52   2   3       61.05       39.37      7.95 o
 -50   2   3       24.85       20.68      7.69 o
 -48   2   3      256.04      268.20     16.48 o
 -46   2   3      210.27      156.74     10.24 o
 -44   2   3      271.35      214.53     18.74 o
 -42   2   3      471.59      362.36     36.94 o
 -40   2   3       47.63       57.34      5.54 o
 -38   2   3      931.69      812.12     26.74 o
 -36   2   3     1677.25     1375.28     21.66 o
 -34   2   3       36.01       15.13      3.30 o
 -32   2   3      297.49      208.36      8.14 o
 -30   2   3        0.55        6.60      2.71 o
 -28   2   3       14.69       33.11      3.76 o
 -26   2   3     1443.72     1359.61     16.21 o
 -24   2   3      970.48      980.37     13.68 o
 -22   2   3      184.27      187.39      6.11 o
 -20   2   3     1941.07     1994.50     19.34 o
 -18   2   3       32.03       43.73      2.82 o
 -16   2   3     2172.08     2203.94     19.82 o
 -14   2   3      901.95      925.29      9.84 o
 -12   2   3      483.84      600.39      6.95 o
 -10   2   3     4381.56     4656.23     36.94 o
  -8   2   3      822.64      954.00      9.86 o
  -6   2   3      227.30      223.06      3.56 o
  -4   2   3     3085.48     3538.49     24.96 o
  -2   2   3     1179.35     1321.21     11.13 o
   0   2   3    10860.31    11858.31     70.77 o
   2   2   3      367.09      448.23      5.61 o
   4   2   3     9729.25    10498.98     69.60 o
   6   2   3      559.01      576.17      8.20 o
   8   2   3       33.55       37.56      2.03 o
  10   2   3      514.14      595.49      6.88 o
  12   2   3        9.62       22.81      1.62 o
  14   2   3     1062.02     1002.32      9.18 o
  16   2   3      174.71      180.85      3.99 o
  18   2   3      479.83      418.46      6.38 o
  20   2   3        1.33        0.37      1.73 o
  22   2   3        0.00        1.29      1.74 o
  24   2   3     1137.43     1079.41     12.67 o
  26   2   3        8.05        9.78      2.26 o
  28   2   3     2428.16     2292.50     21.47 o
  30   2   3      265.64      236.30      6.86 o
  32   2   3     4693.26     4204.48     34.27 o
  34   2   3      145.55      163.42      6.74 o
  36   2   3     1316.53     1316.52     23.73 o
  38   2   3       65.55       73.41      5.40 o
  40   2   3     1262.15     1113.35     17.49 o
  42   2   3       43.36       59.20      5.54 o
  44   2   3       55.56       47.34      5.20 o
  46   2   3       35.73       14.69      9.51 o
  48   2   3      447.12      450.18     31.52 o
  50   2   3       42.49       31.18      7.52 o
  52   2   3       22.51       18.93      6.22 o
  54   2   3      363.35      385.01     19.95 o
  56   2   3      374.43      413.42     17.12 o
  58   2   3       73.01       98.39     11.66 o
 -57   3   3       37.10       29.82      7.90 o
 -55   3   3        2.95       10.12      6.80 o
 -53   3   3      251.38      263.03     14.67 o
 -51   3   3      299.97      356.92     18.20 o
 -49   3   3      106.26      122.32      8.92 o
 -47   3   3      172.29      164.44     13.07 o
 -45   3   3       26.77       21.19      5.02 o
 -43   3   3       28.77       19.66      4.49 o
 -41   3   3        1.48        8.70      4.19 o
 -39   3   3        4.27        4.25      3.24 o
 -37   3   3       10.20       12.44      3.80 o
 -35   3   3      209.54      178.24      7.90 o
 -33   3   3       91.40       94.32      5.50 o
 -31   3   3     1110.05      892.22     15.83 o
 -29   3   3        1.29        4.57      2.66 o
 -27   3   3      149.04      108.04      6.00 o
 -25   3   3        6.22       10.67      2.96 o
 -23   3   3       91.97       97.72      5.04 o
 -21   3   3       32.92       36.94      4.98 o
 -19   3   3     1425.48     1341.71     24.66 o
 -17   3   3      305.69      247.85      9.70 o
 -15   3   3     2564.12     2493.45     21.85 o
 -13   3   3        7.06        7.39      1.64 o
 -11   3   3       65.60       69.39      2.91 o
  -9   3   3     1548.49     1543.05     15.60 o
  -7   3   3     1152.00     1021.26     10.75 o
  -5   3   3      551.85      638.98      9.64 o
  -3   3   3     1864.21     1861.24     16.98 o
  -1   3   3      206.05      222.40      5.06 o
   1   3   3      784.48      889.07      9.47 o
   3   3   3       93.48      117.62      3.53 o
   5   3   3      161.16      209.70      5.00 o
   7   3   3     1376.53     1427.90     13.45 o
   9   3   3     1794.68     1751.99     16.09 o
  11   3   3     2157.99     2193.43     17.71 o
  13   3   3      130.72      162.78      4.22 o
  15   3   3       62.85       55.50      2.86 o
  17   3   3     4079.82     3853.98     33.09 o
  19   3   3     1094.08     1152.52     17.16 o
  21   3   3     7048.71     6713.67     66.70 o
  23   3   3       35.33       36.09      3.26 o
  25   3   3     1411.20     1371.32     16.53 o
  27   3   3      431.92      406.10      8.59 o
  29   3   3      153.82      145.28      6.36 o
  31   3   3       28.97       32.66      3.97 o
  33   3   3      339.93      333.13      8.00 o
  35   3   3      593.67      622.22     11.89 o
  37   3   3      172.63      149.02      8.02 o
  39   3   3      251.07      234.99      8.41 o
  41   3   3       91.66       80.31      5.79 o
  43   3   3       82.78       66.38      5.85 o
  45   3   3        1.35        2.09      3.83 o
  47   3   3       54.07       56.60      5.98 o
  49   3   3        5.88        5.01      4.44 o
  51   3   3      361.60      360.81     14.35 o
  53   3   3      609.63      615.95     17.64 o
  55   3   3       68.96       54.04      7.98 o
  57   3   3      330.88      312.44     44.45 o
 -54   4   3       88.21       95.00     21.59 o
 -52   4   3      112.17      126.71     20.81 o
 -50   4   3        6.93       13.92     11.98 o
 -48   4   3      918.58     1085.91     43.49 o
 -46   4   3      668.45      692.51     28.17 o
 -44   4   3       11.03        2.38      6.41 o
 -42   4   3      323.74      344.63     17.27 o
 -40   4   3      617.64      589.31     22.07 o
 -38   4   3      571.85      535.67     17.53 o
 -36   4   3        0.68        7.76      4.43 o
 -34   4   3      171.05      157.37     10.68 o
 -32   4   3      152.44      142.05     10.04 o
 -30   4   3        9.42        6.63      3.42 o
 -28   4   3       55.03       32.91      4.97 o
 -26   4   3     1263.48     1315.46     20.89 o
 -24   4   3        0.24       -2.41      3.28 o
 -22   4   3      432.07      405.81     11.27 o
 -20   4   3       68.01       60.80      5.29 o
 -18   4   3     1757.57     1689.57     25.30 o
 -16   4   3     1479.75     1378.67     23.45 o
 -14   4   3      144.57      137.25      8.05 o
 -12   4   3     1888.20     1830.33     24.10 o
 -10   4   3     6490.03     6610.20     54.29 o
  -8   4   3     1025.06      983.49     11.91 o
  -6   4   3      368.75      346.25      6.40 o
  -4   4   3      469.59      449.73      7.13 o
  -2   4   3       59.13       83.92      3.58 o
   0   4   3      189.77      231.22      7.12 o
   2   4   3       47.12       47.53      3.14 o
   4   4   3      352.68      398.69      7.15 o
   6   4   3       26.66        8.02      2.24 o
   8   4   3       75.21       60.32      4.01 o
  10   4   3      310.01      335.03      7.49 o
  12   4   3       37.39       41.23      3.88 o
  14   4   3      235.84      259.49      8.05 o
  16   4   3     1501.73     1509.87     21.99 o
  18   4   3       38.93       35.51      3.84 o
  20   4   3     1470.26     1379.81     19.46 o
  22   4   3      422.63      405.53     10.32 o
  24   4   3      638.97      645.21     13.19 o
  26   4   3      739.45      676.79     14.72 o
  28   4   3       97.32       98.84      6.98 o
  30   4   3        4.61        2.80      3.74 o
  32   4   3       91.67       74.47      6.60 o
  34   4   3      277.72      296.46     11.87 o
  36   4   3      437.99      450.77     13.36 o
  38   4   3       15.40       10.14      4.48 o
  40   4   3       17.54       13.30      4.78 o
  42   4   3       67.51       66.52      7.95 o
  44   4   3      742.92      802.62     23.20 o
  46   4   3      107.84      117.68     13.91 o
  48   4   3        0.07       12.16      8.64 o
  50   4   3       89.30       93.67     15.64 o
  52   4   3      211.05      275.99     29.98 o
 -47   5   3      159.50      137.47     31.66 o
 -45   5   3       13.28       19.70     14.73 o
 -43   5   3      719.92      739.24     29.07 o
 -41   5   3      295.92      293.12     21.47 o
 -39   5   3        0.61       -5.40      5.40 o
 -37   5   3        4.88        7.65      6.39 o
 -35   5   3       31.82       32.67      8.34 o
 -33   5   3      335.84      378.83     18.29 o
 -31   5   3        2.97        2.80      4.25 o
 -29   5   3      130.98      113.00      9.27 o
 -27   5   3       11.27        9.13      4.43 o
 -25   5   3       22.85       18.78      5.14 o
 -23   5   3        3.41        9.35      3.79 o
 -21   5   3      214.15      209.20      9.22 o
 -19   5   3       25.98       17.31      3.68 o
 -17   5   3      238.04      238.51      8.89 o
 -15   5   3      377.38      336.22     10.22 o
 -13   5   3      102.25       95.39      6.03 o
 -11   5   3      437.22      432.18      9.58 o
  -9   5   3      350.74      377.49      8.77 o
  -7   5   3        1.16        0.71      1.77 o
  -5   5   3     1503.90     1554.60     18.57 o
  -3   5   3      950.86      983.82     15.95 o
  -1   5   3        2.27        0.29      2.65 o
   1   5   3      272.09      216.93      7.50 o
   3   5   3        1.89       -1.76      1.89 o
   5   5   3       14.15       13.25      2.52 o
   7   5   3      340.99      326.67      7.59 o
   9   5   3     1543.57     1452.87     20.50 o
  11   5   3      362.90      363.46      9.85 o
  13   5   3      370.24      354.68     11.07 o
  15   5   3        1.59        4.15      2.76 o
  17   5   3        0.51       -1.96      2.68 o
  19   5   3       68.63       56.91      5.13 o
  21   5   3      372.58      380.10     12.30 o
  23   5   3      186.02      180.57     10.26 o
  25   5   3       40.88       34.67      4.98 o
  27   5   3      258.11      256.72     11.10 o
  29   5   3        4.17       -1.56      3.58 o
  31   5   3      499.12      457.71     13.78 o
  33   5   3       46.80       38.96      7.54 o
  35   5   3      332.58      332.06     17.18 o
  37   5   3      232.08      234.66     21.40 o
  39   5   3       22.78       18.85      7.82 o
  41   5   3       25.58        7.49     10.13 o
  43   5   3       81.39       72.58     18.26 o
  45   5   3        1.47        6.72     12.14 o
  47   5   3       70.60       82.48     18.70 o
 -40   6   3       24.32       22.49     11.60 o
 -38   6   3       94.08       72.46     13.82 o
 -36   6   3       58.74       44.83     10.96 o
 -34   6   3       20.78        5.29      8.21 o
 -32   6   3       28.47       37.25      9.97 o
 -30   6   3      246.49      291.93     20.89 o
 -28   6   3       72.14       66.57     10.24 o
 -26   6   3     2746.57     2964.38     53.20 o
 -24   6   3       55.81       52.99      8.74 o
 -22   6   3      566.52      585.58     16.80 o
 -20   6   3      349.14      344.98     17.10 o
 -18   6   3      286.17      267.62     11.55 o
 -16   6   3       63.66       51.37      5.78 o
 -14   6   3       34.13       45.60      8.45 o
 -12   6   3      100.22      119.86     10.47 o
 -10   6   3      113.80      128.82     11.83 o
  -8   6   3      389.09      410.82     12.36 o
  -6   6   3        1.08        3.09      2.88 o
  -4   6   3        0.10        1.34      3.05 o
  -2   6   3       51.82       40.99      4.61 o
   0   6   3       26.03       20.60      3.76 o
   2   6   3       77.27       74.56      5.65 o
   4   6   3      227.18      219.29     10.81 o
   6   6   3     1128.96     1102.29     22.36 o
   8   6   3        4.86        0.64      3.10 o
  10   6   3      671.48      680.46     19.84 o
  12   6   3      505.94      547.45     17.65 o
  14   6   3      724.76      733.56     15.34 o
  16   6   3       22.80       27.67      4.81 o
  18   6   3        2.83        4.76      4.00 o
  20   6   3      126.31      126.35     10.17 o
  22   6   3       94.56      107.60     10.20 o
  24   6   3        1.89        2.54      5.82 o
  26   6   3       16.89       15.06      6.21 o
  28   6   3        2.44       -0.26      6.70 o
  30   6   3        8.13       14.85      7.77 o
  32   6   3      117.76      140.49     17.69 o
  34   6   3       10.16       13.05      9.42 o
  36   6   3        0.23        8.44      9.08 o
  38   6   3       17.06       25.07     20.26 o
 -27   7   3       50.80       49.00     16.11 o
 -25   7   3       68.16       37.99     15.29 o
 -23   7   3       59.42       29.07     10.70 o
 -21   7   3      190.41      195.53     25.40 o
 -19   7   3        2.68       11.02      9.01 o
 -17   7   3       10.19       -1.32      6.76 o
 -15   7   3      159.66      169.41     14.87 o
 -13   7   3      252.75      248.86     19.84 o
 -11   7   3      392.82      464.02     25.37 o
  -9   7   3       35.16       38.08     12.44 o
  -7   7   3        0.66        1.99      7.86 o
  -5   7   3       35.43       37.08      7.64 o
  -3   7   3        3.86        7.96      5.51 o
  -1   7   3        9.40       14.17      6.13 o
   1   7   3        2.82        4.07      7.55 o
   3   7   3       36.83       37.11      8.25 o
   5   7   3      250.83      233.83     16.57 o
   7   7   3      943.76      958.25     31.19 o
   9   7   3      566.70      644.07     33.71 o
  11   7   3       19.53        8.46      9.85 o
  13   7   3      132.92      135.59     24.59 o
  15   7   3      444.18      536.29     32.36 o
  17   7   3        6.74       -1.58     13.66 o
  19   7   3        3.06       12.25     11.87 o
  21   7   3       28.47       19.93     12.42 o
  23   7   3      180.15      188.89     24.75 o
  25   7   3       81.30       93.95     20.26 o
  27   7   3      191.91      221.25     22.27 o
 -60   0   4      242.25      287.55     28.32 o
 -58   0   4      242.99      316.15     29.07 o
 -56   0   4     1100.82     1142.34     45.75 o
 -54   0   4        0.00       15.48     11.75 o
 -52   0   4        0.87        5.09      7.83 o
 -50   0   4      335.85      336.62     22.68 o
 -48   0   4       10.23       13.76      7.96 o
 -46   0   4      158.26      188.95     26.88 o
 -44   0   4      211.19      195.39     16.53 o
 -42   0   4      333.71      347.86     26.28 o
 -40   0   4     2785.91     2757.90     47.16 o
 -38   0   4        0.58        4.89      4.96 o
 -36   0   4     1782.85     1740.29     33.59 o
 -34   0   4      945.08      902.45     19.47 o
 -32   0   4      110.30      104.28      6.48 o
 -30   0   4      273.38      285.56      8.23 o
 -28   0   4     2767.40     2813.36     31.82 o
 -26   0   4     1050.50      998.73     15.62 o
 -24   0   4     3279.48     3287.96     34.68 o
 -22   0   4     5017.00     5450.49     51.49 o
 -20   0   4     1778.30     1924.13     24.74 o
 -18   0   4     5722.85     6149.47     66.80 o
 -16   0   4     7785.78     7923.06     74.97 o
 -14   0   4     8942.03     9325.50     86.43 o
 -12   0   4     1326.86     1285.34     17.55 o
 -10   0   4     5137.28     5216.23     51.10 o
  -8   0   4     1616.42     1773.17     22.25 o
  -6   0   4     1761.79     1921.42     19.92 o
  -4   0   4       64.84       33.35      3.58 o
  -2   0   4     4338.63     4227.12     38.21 o
   0   0   4      127.51      187.28      5.17 o
   2   0   4     8194.60     7767.67     57.64 o
   4   0   4     3048.23     3448.55     25.35 o
   6   0   4       18.98       10.75      1.49 o
   8   0   4     1003.37     1085.17     10.69 o
  10   0   4     1551.00     1814.02     15.52 o
  12   0   4     3510.76     3953.27     28.98 o
  14   0   4    11861.13    12352.98     79.86 o
  16   0   4        2.71        2.06      1.43 o
  18   0   4     8005.25     8878.28     59.81 o
  20   0   4       39.24       45.84      2.99 o
  22   0   4       65.06       68.98      3.48 o
  24   0   4      571.32      632.92      9.03 o
  26   0   4      454.84      455.77      7.80 o
  28   0   4      791.54      759.70     10.55 o
  30   0   4      913.65      751.35     11.57 o
  32   0   4        3.55        6.68      3.95 o
  34   0   4      399.34      264.27     15.21 o
  36   0   4        1.34       -0.18      4.40 o
  38   0   4      348.60      333.72     15.21 o
  40   0   4      513.59      471.84     17.62 o
  42   0   4       13.65        3.71     13.77 o
  44   0   4      200.75      215.68     18.07 o
  46   0   4      657.08      665.04     34.92 o
  48   0   4      724.22      790.41     30.54 o
  50   0   4       21.42       21.44      7.83 o
  52   0   4        7.18        4.96      7.12 o
  54   0   4       81.41      113.40     13.10 o
  56   0   4      309.18      375.59     25.79 o
  58   0   4       37.16       41.46     10.10 o
  60   0   4        3.88       10.67      9.37 o
 -61   1   4       61.69       70.68     16.08 o
 -59   1   4        7.78        2.50      8.92 o
 -57   1   4        3.66        5.29      7.64 o
 -55   1   4        4.60       12.71      8.09 o
 -53   1   4      625.77      690.05     36.68 o
 -51   1   4      105.86      110.95     18.58 o
 -49   1   4       10.08       11.68      6.75 o
 -47   1   4       33.85       36.50      6.73 o
 -45   1   4      463.66      496.60     15.84 o
 -43   1   4        0.62        4.60      4.48 o
 -41   1   4     2425.03     2261.29     29.96 o
 -39   1   4     1827.17     1729.20     22.20 o
 -37   1   4     1578.26     1385.12     19.04 o
 -35   1   4        1.14       -1.02      2.50 o
 -33   1   4     4643.49     4520.69     38.60 o
 -31   1   4      919.72      952.17     14.49 o
 -29   1   4        1.62       -0.64      2.18 o
 -27   1   4      291.15      301.19      6.62 o
 -25   1   4       19.10       25.61      2.59 o
 -23   1   4     1047.90      989.63     11.53 o
 -21   1   4     1168.45     1107.00     11.28 o
 -19   1   4        0.33        1.21      1.36 o
 -17   1   4     1256.55     1335.81     12.12 o
 -15   1   4      103.60       87.52      3.59 o
 -13   1   4      937.57      999.42     11.17 o
 -11   1   4     2738.36     2751.04     24.48 o
  -9   1   4      479.57      368.89      6.88 o
  -7   1   4       68.03       73.57      3.18 o
  -5   1   4     8286.34     8736.72     55.45 o
  -3   1   4     3266.34     3557.65     22.56 o
  -1   1   4    35823.20    39924.27    209.82 o
   1   1   4      719.94      752.96      7.25 o
   3   1   4     1750.72     1826.89     12.45 o
   5   1   4       66.08       71.73      2.16 o
   7   1   4     4154.19     4061.95     23.17 o
   9   1   4        0.01        2.61      1.01 o
  11   1   4       48.91       48.51      2.00 o
  13   1   4      423.59      476.70      5.03 o
  15   1   4      279.50      309.72      4.08 o
  17   1   4     1005.32     1078.91      8.59 o
  19   1   4     4971.31     5033.74     26.47 o
  21   1   4     2463.28     2412.70     16.67 o
  23   1   4        2.46        2.04      1.30 o
  25   1   4     1691.59     1621.48     14.57 o
  27   1   4        5.68       -0.45      1.79 o
  29   1   4        2.59       -1.81      1.81 o
  31   1   4     1202.69     1066.33     13.42 o
  33   1   4       30.24       48.40      4.12 o
  35   1   4     3408.26     3018.06     28.77 o
  37   1   4     1022.97     1029.36     17.23 o
  39   1   4     1445.05     1324.45     28.72 o
  41   1   4        2.29        4.02      3.95 o
  43   1   4      126.25      143.12      9.90 o
  45   1   4      306.01      284.12     17.13 o
  47   1   4       21.81       22.59      5.27 o
  49   1   4      223.22      207.39     11.28 o
  51   1   4        4.36       14.04      6.31 o
  53   1   4      232.56      301.69     16.04 o
  55   1   4       17.41       14.47      6.59 o
  57   1   4      345.70      408.28     20.89 o
  59   1   4      169.07      184.93     18.31 o
 -58   2   4       21.44       27.34     11.58 o
 -56   2   4      263.86      232.54     22.29 o
 -54   2   4        1.05        0.54      8.23 o
 -52   2   4      368.40      402.35     20.51 o
 -50   2   4        0.86        7.30      5.95 o
 -48   2   4       58.21       51.75      9.58 o
 -46   2   4       36.09       24.05      5.29 o
 -44   2   4      345.00      343.96     15.97 o
 -42   2   4       33.03       25.28      4.36 o
 -40   2   4     1129.75     1158.21     20.52 o
 -38   2   4     1302.72     1291.49     23.56 o
 -36   2   4      335.43      267.64     10.86 o
 -34   2   4       54.40      101.98      6.72 o
 -32   2   4     3075.41     2733.58     42.44 o
 -30   2   4        1.84       -2.25      2.64 o
 -28   2   4      740.74      835.43     15.19 o
 -26   2   4      146.44      146.85      7.25 o
 -24   2   4     1064.97     1049.85     17.42 o
 -22   2   4       18.41        8.08      2.89 o
 -20   2   4       64.18       70.73      5.58 o
 -18   2   4      265.47      290.32      8.28 o
 -16   2   4      125.49      140.72      5.63 o
 -14   2   4     1554.12     1455.03     16.52 o
 -12   2   4     2120.04     2076.28     19.22 o
 -10   2   4      462.28      343.41      5.59 o
  -8   2   4      444.97      475.45      6.31 o
  -6   2   4     7626.93     8170.98     48.80 o
  -4   2   4      127.35      195.80      3.75 o
  -2   2   4     8961.26     9486.50     56.23 o
   0   2   4      519.67      549.14      6.60 o
   2   2   4     9098.05     9078.14     52.02 o
   4   2   4    13013.57    14252.10     73.89 o
   6   2   4      146.56      168.55      3.32 o
   8   2   4       18.54       22.31      1.86 o
  10   2   4      397.71      439.68      5.04 o
  12   2   4     1520.31     1381.20     11.07 o
  14   2   4     1439.21     1387.50     12.42 o
  16   2   4      732.75      812.77      9.50 o
  18   2   4      807.46      694.04     10.00 o
  20   2   4      701.43      611.72      9.57 o
  22   2   4      483.10      465.02      8.56 o
  24   2   4      916.41      900.67     12.47 o
  26   2   4      203.71      167.54      6.07 o
  28   2   4      909.62      927.21     12.71 o
  30   2   4     3791.95     3738.22     33.17 o
  32   2   4       23.68       19.58      3.12 o
  34   2   4       30.60       28.04      3.90 o
  36   2   4      371.48      313.34      9.62 o
  38   2   4        3.74        1.64      2.67 o
  40   2   4       96.51       78.55      5.95 o
  42   2   4       82.29       57.05      5.72 o
  44   2   4       98.04      111.45      9.30 o
  46   2   4       22.68       11.98      4.26 o
  48   2   4      404.79      429.98     18.51 o
  50   2   4      115.72      112.36      9.69 o
  52   2   4      133.64      118.35     16.25 o
  54   2   4       57.25       38.82      7.57 o
  56   2   4     1012.31     1129.32     28.31 o
  58   2   4      133.05      142.22     20.32 o
 -57   3   4       35.84       34.48      8.13 o
 -55   3   4      557.22      654.50     20.36 o
 -53   3   4     1034.25     1170.49     27.26 o
 -51   3   4        2.83       -2.43      6.01 o
 -49   3   4      115.42      132.43     14.72 o
 -47   3   4        7.41        2.46      5.09 o
 -45   3   4       11.13       13.52      4.96 o
 -43   3   4      166.08      146.74      8.95 o
 -41   3   4        0.12        4.64      3.89 o
 -39   3   4       26.57       21.26      4.30 o
 -37   3   4      224.32      212.26      8.74 o
 -35   3   4        2.47        3.68      3.03 o
 -33   3   4       26.37       23.56      3.59 o
 -31   3   4      224.27      220.01      8.22 o
 -29   3   4      443.47      338.62      9.93 o
 -27   3   4      674.51      675.86     14.62 o
 -25   3   4      315.63      307.35      9.85 o
 -23   3   4      233.84      199.31      9.17 o
 -21   3   4       18.96        7.30      3.05 o
 -19   3   4     1913.43     1944.83     24.10 o
 -17   3   4     2836.33     2664.81     40.46 o
 -15   3   4      250.13      189.28     10.27 o
 -13   3   4     4438.49     4153.30     45.85 o
 -11   3   4       20.68       13.33      2.60 o
  -9   3   4     2553.48     2717.35     24.88 o
  -7   3   4      148.39      165.97      4.42 o
  -5   3   4       84.28       70.22      2.97 o
  -3   3   4     1428.26     1412.62     13.33 o
  -1   3   4      137.04      132.52      3.85 o
   1   3   4      366.99      418.33      5.83 o
   3   3   4     1764.67     1831.88     16.04 o
   5   3   4       86.11       63.67      3.03 o
   7   3   4     1631.06     1657.23     14.92 o
   9   3   4      527.86      526.44      7.81 o
  11   3   4     1766.77     1774.08     18.88 o
  13   3   4      327.26      333.24      8.35 o
  15   3   4     5473.60     5328.14     47.26 o
  17   3   4     1060.32     1046.38     13.98 o
  19   3   4      601.77      577.98      9.95 o
  21   3   4      845.68      846.69     12.69 o
  23   3   4     1760.82     1665.11     19.68 o
  25   3   4        4.22        8.73      2.69 o
  27   3   4     1467.99     1440.52     18.70 o
  29   3   4      176.30      171.98      6.53 o
  31   3   4      329.64      289.78      7.80 o
  33   3   4     1447.04     1458.04     18.10 o
  35   3   4       94.82       94.56      6.12 o
  37   3   4      716.79      683.57     12.29 o
  39   3   4      194.92      182.52      7.47 o
  41   3   4       59.46       75.89      5.73 o
  43   3   4        4.14       -2.81      3.32 o
  45   3   4      130.13      126.77      7.31 o
  47   3   4      141.25      141.46      9.22 o
  49   3   4       28.60       29.02      6.23 o
  51   3   4     1589.06     1699.25     38.85 o
  53   3   4      211.28      226.59     18.83 o
  55   3   4      296.26      328.04     15.03 o
 -52   4   4       62.44       96.55     47.71 o
 -50   4   4       13.79       18.07     11.61 o
 -48   4   4     1465.52     1665.42     51.23 o
 -46   4   4      188.45      237.35     19.61 o
 -44   4   4      229.84      236.23     27.09 o
 -42   4   4        2.12        4.05      7.20 o
 -40   4   4       95.00       77.84      9.88 o
 -38   4   4      554.98      551.43     26.58 o
 -36   4   4      713.96      742.57     28.01 o
 -34   4   4       65.27       66.92      7.33 o
 -32   4   4        8.56        7.61      3.78 o
 -30   4   4       55.71       38.84      5.38 o
 -28   4   4      869.37      869.52     20.78 o
 -26   4   4       52.26       59.54      5.75 o
 -24   4   4      311.03      306.00     10.86 o
 -22   4   4       88.38      116.67      8.44 o
 -20   4   4      577.18      559.35     15.12 o
 -18   4   4      527.97      489.89     25.40 o
 -16   4   4     2635.88     2563.28     51.68 o
 -14   4   4      586.59      574.55     15.59 o
 -12   4   4      877.86      859.70     17.78 o
 -10   4   4       91.14       84.58      5.71 o
  -8   4   4      385.85      369.60      8.94 o
  -6   4   4      102.09       90.09      5.04 o
  -4   4   4       19.45       10.91      2.80 o
  -2   4   4      641.70      714.91     14.57 o
   0   4   4      894.71      794.65     11.35 o
   2   4   4      467.98      474.84      8.68 o
   4   4   4       12.92        0.94      2.19 o
   6   4   4       11.82       13.46      3.56 o
   8   4   4      145.57      167.30      7.06 o
  10   4   4      343.66      287.25      8.44 o
  12   4   4      373.26      356.90      9.17 o
  14   4   4     1351.29     1379.18     28.02 o
  16   4   4      278.21      272.10      9.21 o
  18   4   4       13.67        9.00      3.23 o
  20   4   4     1817.30     1768.79     24.51 o
  22   4   4       42.96       31.82      4.24 o
  24   4   4       51.63       42.71      4.69 o
  26   4   4      207.06      189.93      9.36 o
  28   4   4       13.62       12.14      3.76 o
  30   4   4       18.82       11.39      3.78 o
  32   4   4      138.64      122.36      7.62 o
  34   4   4      132.56      130.27      8.65 o
  36   4   4      444.47      504.51     14.50 o
  38   4   4       35.09       22.96      5.24 o
  40   4   4      138.94      129.80     11.12 o
  42   4   4       90.16       99.44     10.99 o
  44   4   4        8.03       10.32      6.38 o
  46   4   4       59.00       52.21      8.79 o
  48   4   4        9.28       16.91      8.77 o
  50   4   4      109.27       80.17     17.21 o
 -47   5   4       86.42       97.92     16.30 o
 -45   5   4       58.39       48.04     11.18 o
 -43   5   4      402.45      356.39     36.43 o
 -41   5   4       52.86       36.19     10.35 o
 -39   5   4        3.69        2.17      7.24 o
 -37   5   4      267.05      278.10     25.94 o
 -35   5   4       61.46       64.65      9.53 o
 -33   5   4      368.85      399.37     21.31 o
 -31   5   4        4.52        5.40      4.19 o
 -29   5   4       60.49       65.53      7.38 o
 -27   5   4      264.81      290.01     20.01 o
 -25   5   4      129.25      144.76      9.11 o
 -23   5   4      120.00      129.09     13.32 o
 -21   5   4        3.15        8.18      4.32 o
 -19   5   4        1.45       -0.52      2.94 o
 -17   5   4        1.06        1.51      2.77 o
 -15   5   4       16.72       15.14      3.52 o
 -13   5   4      236.03      254.31     12.81 o
 -11   5   4       52.19       53.62      6.13 o
  -9   5   4       83.75       95.02      6.99 o
  -7   5   4      612.05      618.80     18.88 o
  -5   5   4        0.21        0.38      2.80 o
  -3   5   4      450.78      485.26     11.71 o
  -1   5   4     1271.35     1256.06     19.65 o
   1   5   4       54.15       39.55      4.81 o
   3   5   4     1819.36     1691.05     25.15 o
   5   5   4      154.55      137.48      7.90 o
   7   5   4       69.46       73.73      6.81 o
   9   5   4        9.18        1.79      2.73 o
  11   5   4      169.95      214.12      9.01 o
  13   5   4        6.62        2.19      3.02 o
  15   5   4      267.76      289.46     10.39 o
  17   5   4       42.85       41.30      4.86 o
  19   5   4      209.59      213.58      9.08 o
  21   5   4        0.00       -0.40      2.98 o
  23   5   4        1.71        4.10      3.30 o
  25   5   4        8.34        5.28      3.81 o
  27   5   4       47.46       49.25      6.02 o
  29   5   4      205.77      176.72     10.04 o
  31   5   4       43.00       33.86      6.99 o
  33   5   4      105.24      111.42     11.68 o
  35   5   4       21.91       41.77      7.65 o
  37   5   4       29.20       20.79      6.83 o
  39   5   4      475.51      486.37     29.91 o
  41   5   4      208.81      194.15     17.05 o
  43   5   4       42.79       17.51     10.20 o
  45   5   4       67.83       52.60     16.00 o
 -38   6   4        0.56        2.30     10.13 o
 -36   6   4      109.68       82.15     25.61 o
 -34   6   4        0.01       -4.32      7.08 o
 -32   6   4      111.94      102.87     26.55 o
 -30   6   4      122.87      118.45     14.25 o
 -28   6   4      449.79      488.59     21.50 o
 -26   6   4      584.07      603.97     25.88 o
 -24   6   4      281.89      269.09     23.11 o
 -22   6   4        0.60        5.31      5.80 o
 -20   6   4      181.02      179.16     12.18 o
 -18   6   4      399.24      395.22     16.11 o
 -16   6   4       60.59       43.59      5.23 o
 -14   6   4       36.47       33.80      4.68 o
 -12   6   4       26.87       24.20      4.03 o
 -10   6   4      226.05      199.97     11.48 o
  -8   6   4      516.83      527.39     21.40 o
  -6   6   4      318.39      309.58     11.40 o
  -4   6   4      153.63      140.41     10.97 o
  -2   6   4       76.72       66.98      6.06 o
   0   6   4       46.38       43.67      5.98 o
   2   6   4        1.26       -0.17      3.87 o
   4   6   4       13.20       13.48      4.19 o
   6   6   4       99.55       83.61      6.92 o
   8   6   4      383.58      335.69     12.52 o
  10   6   4      501.16      489.13     14.32 o
  12   6   4      427.01      484.84     13.74 o
  14   6   4       44.74       33.48      5.11 o
  16   6   4       58.02       49.56      6.14 o
  18   6   4        5.23        8.87      6.26 o
  20   6   4      371.00      429.64     23.17 o
  22   6   4      207.32      216.08     14.16 o
  24   6   4      337.16      371.94     23.19 o
  26   6   4      170.00      175.74     22.11 o
  28   6   4      397.53      392.97     21.91 o
  30   6   4      144.35      138.88     22.80 o
  32   6   4      121.24      132.24     14.63 o
  34   6   4      164.44      126.13     14.53 o
  36   6   4        0.00        4.96      9.20 o
 -25   7   4        0.30        1.26     13.88 o
 -23   7   4       43.83       43.26     15.84 o
 -21   7   4       43.63       28.40     14.84 o
 -19   7   4      267.88      265.08     21.37 o
 -17   7   4       35.50       23.10     17.16 o
 -15   7   4       45.96       18.29     12.15 o
 -13   7   4        3.05       10.57      8.86 o
 -11   7   4      112.50      155.23     18.96 o
  -9   7   4       31.39       33.94     10.36 o
  -7   7   4        0.61        6.35      7.09 o
  -5   7   4       43.14       43.23      8.83 o
  -3   7   4      188.97      186.76     14.97 o
  -1   7   4       82.97      102.90     11.88 o
   1   7   4      133.07      112.45     12.36 o
   3   7   4      618.93      670.61     33.73 o
   5   7   4      861.15     1005.81     36.63 o
   7   7   4       38.98       19.96     11.57 o
   9   7   4      808.52      732.40     38.22 o
  11   7   4      253.58      325.41     30.25 o
  13   7   4      142.04      165.80     22.10 o
  15   7   4       43.65       30.09     14.54 o
  17   7   4      207.86      214.29     24.95 o
  19   7   4       54.71       64.93     15.74 o
  21   7   4        0.40       20.42     21.29 o
  23   7   4       89.75       90.96     18.45 o
  25   7   4        6.52       12.29     18.91 o
 -59   1   5        8.81        5.21     10.71 o
 -57   1   5        3.92       -8.68      8.78 o
 -55   1   5      139.98      136.62     21.33 o
 -53   1   5        3.25        7.20      7.78 o
 -51   1   5      151.94      198.27     16.17 o
 -49   1   5       19.87       26.85      7.66 o
 -47   1   5        6.61        8.00      6.28 o
 -45   1   5       22.32       15.79      6.43 o
 -43   1   5        0.07        4.13      5.36 o
 -41   1   5      161.10      120.88      9.46 o
 -39   1   5      361.48      420.76     11.39 o
 -37   1   5      334.35      301.34     10.44 o
 -35   1   5      158.47      125.69      7.18 o
 -33   1   5      286.17      314.43      9.34 o
 -31   1   5      207.94      229.31      8.10 o
 -29   1   5     1504.75     1500.82     19.11 o
 -27   1   5       42.38       29.79      3.49 o
 -25   1   5        4.56        4.60      2.55 o
 -23   1   5      181.58      191.61      5.94 o
 -21   1   5      124.86      128.20      4.80 o
 -19   1   5        0.02        2.11      1.91 o
 -17   1   5      514.05      508.69      7.76 o
 -15   1   5      809.12      865.26     10.37 o
 -13   1   5        0.65        0.54      1.18 o
 -11   1   5      314.37      288.99      5.39 o
  -9   1   5      143.42      144.71      4.15 o
  -7   1   5        0.00        0.33      1.12 o
  -5   1   5      575.61      589.44      7.07 o
  -3   1   5      260.11      294.44      4.70 o
  -1   1   5     1265.37     1443.48     11.53 o
   1   1   5     2585.18     2819.81     17.76 o
   3   1   5       81.55       97.35      2.71 o
   5   1   5        0.42        0.78      1.01 o
   7   1   5     1361.31     1507.47     11.37 o
   9   1   5      234.46      261.96      4.12 o
  11   1   5      195.18      168.35      3.61 o
  13   1   5     2257.29     2540.66     16.91 o
  15   1   5      154.11      136.21      3.52 o
  17   1   5        0.63        2.78      1.38 o
  19   1   5      335.08      361.40      5.35 o
  21   1   5      650.74      711.33      8.51 o
  23   1   5       98.04      113.34      3.98 o
  25   1   5      124.12       93.70      4.01 o
  27   1   5        5.79        4.86      2.03 o
  29   1   5      166.70       87.51      4.76 o
  31   1   5       94.09      118.18      5.68 o
  33   1   5        0.64        0.47      2.46 o
  35   1   5       76.13       42.58      5.34 o
  37   1   5      680.95      600.25     15.59 o
  39   1   5       23.18        9.64      4.52 o
  41   1   5       50.72       62.43      8.62 o
  43   1   5        6.52        5.58      4.28 o
  45   1   5       16.65       23.95      5.35 o
  47   1   5       19.43       18.33      5.79 o
  49   1   5      400.66      468.43     18.31 o
  51   1   5      156.89      170.90     14.13 o
  53   1   5       62.68       54.50      9.64 o
  55   1   5        0.18        5.43      6.61 o
  57   1   5       67.40       88.18     12.27 o
 -58   2   5      221.80      215.95     21.95 o
 -56   2   5      266.62      265.35     23.99 o
 -54   2   5       78.24       78.86     39.12 o
 -52   2   5      355.89      380.02     31.19 o
 -50   2   5        0.21        7.39      7.35 o
 -48   2   5      121.47       95.89     11.92 o
 -46   2   5      349.46      325.11     15.09 o
 -44   2   5      384.15      345.13     19.90 o
 -42   2   5      662.73      658.17     22.32 o
 -40   2   5       59.43       49.12      5.32 o
 -38   2   5      173.89      180.50      9.40 o
 -36   2   5      539.63      525.71     13.32 o
 -34   2   5     2439.25     2104.40     36.13 o
 -32   2   5      744.70      672.48     15.52 o
 -30   2   5       26.22       10.94      3.31 o
 -28   2   5      654.90      567.67     13.75 o
 -26   2   5       21.94       37.74      4.69 o
 -24   2   5      444.43      415.48     11.21 o
 -22   2   5       43.60       38.41      4.63 o
 -20   2   5      797.85      798.39     16.35 o
 -18   2   5     1151.83     1032.75     18.10 o
 -16   2   5      592.81      570.18     12.00 o
 -14   2   5      121.48      124.52      6.43 o
 -12   2   5      275.16      247.69      8.10 o
 -10   2   5        4.71        0.07      1.58 o
  -8   2   5     3596.36     3823.49     28.81 o
  -6   2   5     7329.25     7830.95     50.23 o
  -4   2   5     5802.47     6128.13     36.19 o
  -2   2   5      129.57      105.62      3.21 o
   0   2   5      739.29      837.03      8.26 o
   2   2   5     5164.97     5791.49     34.36 o
   4   2   5     2714.19     2962.58     20.79 o
   6   2   5      520.99      469.44      6.49 o
   8   2   5       60.15       74.93      2.83 o
  10   2   5     1086.02     1025.90     11.02 o
  12   2   5      117.71      111.62      3.98 o
  14   2   5     2219.39     2066.24     19.01 o
  16   2   5       13.06       13.14      2.41 o
  18   2   5     3972.85     3826.12     30.52 o
  20   2   5      191.35      208.68      6.78 o
  22   2   5      629.42      593.39     10.59 o
  24   2   5     2356.02     2331.49     23.38 o
  26   2   5      221.11      192.48      7.14 o
  28   2   5      915.15      834.04     16.10 o
  30   2   5      880.68      835.60     13.69 o
  32   2   5     1103.30     1054.13     16.58 o
  34   2   5      379.69      340.41     11.06 o
  36   2   5      255.93      252.48      8.88 o
  38   2   5       10.34        6.87      3.17 o
  40   2   5       32.07       23.32      4.56 o
  42   2   5       13.88       16.92      4.91 o
  44   2   5      119.73      127.37     10.25 o
  46   2   5      370.04      339.93     16.62 o
  48   2   5      510.66      551.32     18.12 o
  50   2   5      421.38      396.67     28.05 o
  52   2   5        7.04        6.54      5.87 o
  54   2   5      663.37      665.98     35.87 o
  56   2   5       37.56       54.71     15.31 o
 -55   3   5        0.35        2.94      7.07 o
 -53   3   5       78.08       86.31     10.32 o
 -51   3   5      609.21      680.10     21.81 o
 -49   3   5      959.12     1031.76     26.50 o
 -47   3   5       26.61       25.31      6.33 o
 -45   3   5     1025.78     1063.17     21.22 o
 -43   3   5       90.04       78.77      6.59 o
 -41   3   5      163.28      147.80     11.63 o
 -39   3   5       27.82       12.31      3.90 o
 -37   3   5        9.05        7.13      3.44 o
 -35   3   5       91.45       82.04      5.72 o
 -33   3   5       17.19       14.71      3.37 o
 -31   3   5      134.70      127.31      6.66 o
 -29   3   5       84.04       85.19      6.83 o
 -27   3   5       65.32       84.87      6.70 o
 -25   3   5      138.08      128.50      8.20 o
 -23   3   5       30.19       35.15      4.78 o
 -21   3   5     2085.83     2016.61     47.74 o
 -19   3   5     2292.82     2287.95     47.90 o
 -17   3   5      517.53      546.41     12.95 o
 -15   3   5     2319.50     2208.03     29.83 o
 -13   3   5     9038.52     8947.04     82.61 o
 -11   3   5      812.01      707.17     13.67 o
  -9   3   5     2213.41     2125.33     31.08 o
  -7   3   5        0.22        3.07      2.37 o
  -5   3   5      131.95      165.69      5.65 o
  -3   3   5     1945.43     2196.59     22.08 o
  -1   3   5        0.50       -0.38      1.81 o
   1   3   5      738.19      848.08     11.20 o
   3   3   5      852.85      813.17     16.52 o
   5   3   5        0.01       -1.36      1.99 o
   7   3   5       25.71       37.84      3.62 o
   9   3   5       20.70       20.09      2.63 o
  11   3   5        1.69        2.45      1.76 o
  13   3   5      588.47      499.02     10.11 o
  15   3   5      211.10      188.10      6.66 o
  17   3   5     2781.22     2725.04     27.29 o
  19   3   5        9.21        8.79      2.71 o
  21   3   5     1288.16     1288.11     17.17 o
  23   3   5     2772.90     2619.34     28.85 o
  25   3   5      338.15      334.37      9.16 o
  27   3   5       72.86       75.44      4.36 o
  29   3   5      927.90      912.98     13.33 o
  31   3   5      961.26      965.37     14.25 o
  33   3   5     2303.07     2305.98     27.52 o
  35   3   5       12.08       11.42      3.28 o
  37   3   5      361.98      345.19      9.73 o
  39   3   5      580.02      629.57     12.36 o
  41   3   5      322.80      315.75      9.88 o
  43   3   5      227.81      240.52      9.29 o
  45   3   5       27.78       37.55      5.78 o
  47   3   5        0.95        6.98      5.17 o
  49   3   5       41.42       56.46      8.12 o
  51   3   5       10.82       13.78      5.83 o
  53   3   5      245.27      279.90     14.65 o
 -50   4   5       10.85       15.66     12.80 o
 -48   4   5       93.02      137.73     16.18 o
 -46   4   5     1479.71     1752.05     44.90 o
 -44   4   5       74.64      101.06     16.11 o
 -42   4   5      231.05      223.30     19.66 o
 -40   4   5      298.27      285.31     17.85 o
 -38   4   5      164.01      164.52     13.75 o
 -36   4   5       58.40       57.90      6.94 o
 -34   4   5       49.87       32.08      5.49 o
 -32   4   5       26.72       37.48      5.29 o
 -30   4   5        1.59        1.31      3.34 o
 -28   4   5        0.02        4.54      3.55 o
 -26   4   5       15.24        9.99      3.66 o
 -24   4   5      587.64      537.26     15.92 o
 -22   4   5      315.00      349.32     14.17 o
 -20   4   5      233.92      243.35     19.52 o
 -18   4   5      539.16      504.58     17.24 o
 -16   4   5      168.77      186.50      9.66 o
 -14   4   5      162.92      167.97      9.10 o
 -12   4   5       15.50       10.53      3.46 o
 -10   4   5      208.25      175.23     14.44 o
  -8   4   5        0.55        3.14      2.78 o
  -6   4   5       47.91       46.10      4.88 o
  -4   4   5      113.81      115.36      9.12 o
  -2   4   5     1279.28     1109.93     18.06 o
   0   4   5      187.84      140.55      8.31 o
   2   4   5      271.76      308.88      9.87 o
   4   4   5      219.78      202.30      9.84 o
   6   4   5      782.05      613.41     13.81 o
   8   4   5     1640.14     1651.66     24.77 o
  10   4   5       43.29       35.51      4.20 o
  12   4   5       26.33       12.05      3.30 o
  14   4   5     1245.87     1205.93     19.36 o
  16   4   5     1157.02     1141.25     18.94 o
  18   4   5       23.20       26.06      4.23 o
  20   4   5        2.66        4.02      3.09 o
  22   4   5      105.66       87.46      6.99 o
  24   4   5      250.72      253.47     10.74 o
  26   4   5      114.59      111.27      7.28 o
  28   4   5        2.77        1.55      3.37 o
  30   4   5       11.87       12.08      3.83 o
  32   4   5      445.78      438.65     12.87 o
  34   4   5       83.82       85.26      7.14 o
  36   4   5        0.27        5.59      4.54 o
  38   4   5        3.00        0.82      5.00 o
  40   4   5        1.14        4.09      5.80 o
  42   4   5       18.22       16.82      6.97 o
  44   4   5       60.79       45.50      8.54 o
  46   4   5      120.68      124.16     14.79 o
  48   4   5       16.37       12.46     10.35 o
 -45   5   5        0.86        8.58     10.39 o
 -43   5   5      297.82      288.98     22.06 o
 -41   5   5      191.16      216.72     19.15 o
 -39   5   5       64.74       50.82     11.23 o
 -37   5   5        2.92        6.76      7.64 o
 -35   5   5        0.03        9.64      6.90 o
 -33   5   5      370.13      435.54     21.30 o
 -31   5   5        2.40        7.27      5.79 o
 -29   5   5      920.21      996.89     24.50 o
 -27   5   5       10.59       10.13      4.45 o
 -25   5   5       68.15       62.19      6.28 o
 -23   5   5       36.69       29.35      5.09 o
 -21   5   5      219.49      213.82     10.13 o
 -19   5   5       43.22       36.75      5.95 o
 -17   5   5        4.02        5.85      4.11 o
 -15   5   5      244.01      245.33     13.77 o
 -13   5   5      953.15      999.64     22.37 o
 -11   5   5       14.76       19.65      5.14 o
  -9   5   5        9.13        1.81      3.77 o
  -7   5   5      359.05      371.58     12.31 o
  -5   5   5      467.30      426.50     12.75 o
  -3   5   5      297.16      303.23     11.52 o
  -1   5   5        0.93        2.33      3.22 o
   1   5   5      530.69      492.38     21.03 o
   3   5   5      421.38      327.40     11.49 o
   5   5   5       13.95       13.82      4.04 o
   7   5   5      355.45      323.02     17.02 o
   9   5   5      261.79      248.61     10.60 o
  11   5   5      328.37      290.16     16.32 o
  13   5   5      431.24      458.81     15.36 o
  15   5   5      118.93      114.44      7.94 o
  17   5   5       45.72       42.88      5.20 o
  19   5   5       56.18       59.92      5.89 o
  21   5   5       32.42       29.81      4.71 o
  23   5   5      369.26      374.34     15.67 o
  25   5   5      321.26      296.02     11.90 o
  27   5   5      415.62      426.54     15.30 o
  29   5   5        8.77        6.85      5.48 o
  31   5   5       12.16       12.89      5.54 o
  33   5   5      182.72      174.27     13.06 o
  35   5   5       18.89       20.54      8.46 o
  37   5   5      201.14      180.28     16.75 o
  39   5   5      136.93      118.82     14.22 o
  41   5   5      131.97      162.73     16.39 o
  43   5   5       90.68       59.34     13.19 o
 -36   6   5       14.41       -1.45     12.91 o
 -34   6   5       88.04      117.57     21.67 o
 -32   6   5       46.48       39.99     12.85 o
 -30   6   5      325.99      327.35     31.41 o
 -28   6   5       34.14       27.49      9.52 o
 -26   6   5       73.10       62.96     14.15 o
 -24   6   5      828.88      831.95     30.32 o
 -22   6   5        6.68       10.45      7.10 o
 -20   6   5       63.12       59.54      9.72 o
 -18   6   5       19.07       23.39      6.71 o
 -16   6   5       11.43        1.48      6.02 o
 -14   6   5      558.96      566.58     23.80 o
 -12   6   5       50.57       39.18      5.41 o
 -10   6   5       21.52       15.91      4.63 o
  -8   6   5       12.21       19.17      5.51 o
  -6   6   5        1.03        3.30      4.11 o
  -4   6   5      167.30      155.64      9.53 o
  -2   6   5       79.53       83.87      7.41 o
   0   6   5       98.20       93.09      7.67 o
   2   6   5       85.54       88.74      7.41 o
   4   6   5        7.22        7.42      4.51 o
   6   6   5        3.17        2.99      4.28 o
   8   6   5      227.76      219.45     11.71 o
  10   6   5        3.45        8.22      5.03 o
  12   6   5        4.78        2.95      6.08 o
  14   6   5       90.02       93.31     11.66 o
  16   6   5       51.92       41.54      8.14 o
  18   6   5        4.47       10.53      5.47 o
  20   6   5       13.16       11.26      6.22 o
  22   6   5      417.45      527.54     26.09 o
  24   6   5      182.96      228.85     20.47 o
  26   6   5       52.86       36.70     10.46 o
  28   6   5       44.13       34.49     10.23 o
  30   6   5        0.96        0.53      7.24 o
  32   6   5       34.24       45.93     10.71 o
  34   6   5       20.01       25.58      9.36 o
 -23   7   5      212.20      172.04     35.07 o
 -21   7   5      156.91      154.04     39.84 o
 -19   7   5        5.45        4.17     11.23 o
 -17   7   5        2.62       -0.44     10.21 o
 -15   7   5        0.00       19.00      9.28 o
 -13   7   5       65.02       65.50     12.48 o
 -11   7   5       92.72       90.48     14.00 o
  -9   7   5       72.61      106.19     17.77 o
  -7   7   5       22.84       13.40     11.43 o
  -5   7   5       20.64       28.08      9.56 o
  -3   7   5       91.90      111.16     14.65 o
  -1   7   5        4.49       15.74      8.53 o
   1   7   5      168.30      204.31     18.02 o
   3   7   5      698.55      772.33     32.80 o
   5   7   5        0.06        2.20      8.13 o
   7   7   5       73.56       52.82     17.36 o
   9   7   5      811.62      888.51     99.14 o
  11   7   5      955.80     1074.51     47.78 o
  13   7   5       14.15        3.18     11.38 o
  15   7   5       57.53       64.88     15.62 o
  17   7   5       18.10       35.88     12.88 o
  19   7   5        2.82       28.26     12.58 o
 -58   0   6       34.22       51.09     15.42 o
 -56   0   6     1381.65     1585.47     57.07 o
 -54   0   6      233.20      210.66     20.61 o
 -52   0   6       59.29       52.41     12.32 o
 -50   0   6      190.00      198.48     27.15 o
 -48   0   6      905.42     1026.34     35.62 o
 -46   0   6        0.12       -2.23      7.40 o
 -44   0   6      245.54      237.55     22.87 o
 -42   0   6      395.69      337.86     22.52 o
 -40   0   6       63.78       43.45      9.97 o
 -38   0   6      260.25      231.27     27.99 o
 -36   0   6     2755.76     2708.28     56.90 o
 -34   0   6       87.18       93.31     11.94 o
 -32   0   6     1031.37     1018.53     36.62 o
 -30   0   6        8.79       15.44      7.16 o
 -28   0   6      435.43      405.76     28.82 o
 -26   0   6        0.43       -0.67      3.43 o
 -24   0   6     1798.37     1728.92     25.71 o
 -22   0   6      788.72      776.55     15.68 o
 -20   0   6     9567.48     9988.38     88.58 o
 -18   0   6     1642.49     1727.49     22.31 o
 -16   0   6     2345.09     2450.02     28.25 o
 -14   0   6     1076.00     1089.53     16.27 o
 -12   0   6      668.37      570.83     10.15 o
 -10   0   6     3654.78     3736.77     39.85 o
  -8   0   6     1816.09     1934.62     22.97 o
  -6   0   6     7014.18     7326.31     65.04 o
  -4   0   6     6342.65     7667.83     67.69 o
  -2   0   6       61.21       63.42      7.76 o
   0   0   6      129.83      135.34      7.13 o
   2   0   6     4041.06     4242.50     38.72 o
   4   0   6     1994.88     2127.01     21.69 o
   6   0   6     2634.52     2683.61     25.83 o
   8   0   6     2586.83     2491.11     21.51 o
  10   0   6      170.45      174.25      5.37 o
  12   0   6      506.98      371.01      7.60 o
  14   0   6       79.92      109.95      4.65 o
  16   0   6     1406.11     1460.17     15.28 o
  18   0   6     1474.60     1494.49     15.76 o
  20   0   6     4543.63     4430.43     34.82 o
  22   0   6      291.29      263.49      7.24 o
  24   0   6     2326.93     2465.86     28.14 o
  26   0   6      666.59      569.99     15.91 o
  28   0   6       29.50       43.63      8.97 o
  30   0   6      124.04       87.18      9.55 o
  32   0   6     5654.11     5099.15    102.13 o
  34   0   6      159.98      153.41     12.92 o
  36   0   6     3522.52     3267.76     55.64 o
  38   0   6     1068.09      975.39     32.14 o
  40   0   6      147.36      103.60     13.62 o
  42   0   6       24.36        9.40      8.09 o
  44   0   6        4.52       17.70      8.97 o
  46   0   6       21.90       19.70      9.64 o
  48   0   6      112.87       88.64     17.77 o
  50   0   6        3.24       -7.37      7.37 o
  52   0   6      221.66      254.61     19.47 o
  54   0   6      180.66      218.30     25.94 o
  56   0   6       41.08       32.92     10.85 o
 -57   1   6        4.38       -5.06      8.85 o
 -55   1   6      108.22      141.19     17.19 o
 -53   1   6       28.95       43.98     12.09 o
 -51   1   6       15.06       16.94      8.44 o
 -49   1   6      125.76      135.96     12.69 o
 -47   1   6       41.18       28.20      7.64 o
 -45   1   6       18.76       20.23      6.65 o
 -43   1   6       59.51       46.06      8.39 o
 -41   1   6      352.89      341.28     21.39 o
 -39   1   6      221.26      202.02     13.40 o
 -37   1   6     1505.70     1398.43     26.57 o
 -35   1   6        0.03       -0.40      3.71 o
 -33   1   6        0.73        5.67      3.37 o
 -31   1   6      308.95      262.72      9.54 o
 -29   1   6        1.59        1.84      3.02 o
 -27   1   6        0.33       -2.21      2.72 o
 -25   1   6     2737.15     2680.43     31.41 o
 -23   1   6     3055.88     3076.39     29.55 o
 -21   1   6     1255.65     1298.96     18.19 o
 -19   1   6        7.66        4.20      2.21 o
 -17   1   6     1036.44     1054.81     13.43 o
 -15   1   6       24.82       17.47      2.26 o
 -13   1   6      279.03      260.89      5.78 o
 -11   1   6     3023.56     3087.44     24.43 o
  -9   1   6     1150.70     1245.68     12.07 o
  -7   1   6       92.47      115.79      3.90 o
  -5   1   6       85.85       62.30      3.02 o
  -3   1   6      261.81      277.85      5.63 o
  -1   1   6        0.08       17.32      2.67 o
   1   1   6     5695.71     6287.92     37.33 o
   3   1   6     1669.49     1816.91     13.42 o
   5   1   6      128.19      140.35      3.63 o
   7   1   6      223.02      269.14      4.54 o
   9   1   6      606.64      633.17      7.98 o
  11   1   6     5747.81     5831.50     34.77 o
  13   1   6      118.77      134.67      4.12 o
  15   1   6     2572.03     2553.83     19.19 o
  17   1   6      586.25      511.23      7.72 o
  19   1   6      573.45      551.45      8.64 o
  21   1   6      799.66      832.76     11.46 o
  23   1   6      268.17      217.37      6.89 o
  25   1   6      581.23      567.74      9.83 o
  27   1   6       33.84       29.48      3.38 o
  29   1   6       50.83       49.25      3.90 o
  31   1   6        9.16        9.63      3.36 o
  33   1   6      106.61       82.92      6.75 o
  35   1   6      456.53      372.69     12.12 o
  37   1   6        3.62        6.94      4.58 o
  39   1   6       22.00       18.10      4.96 o
  41   1   6      276.48      293.15     32.21 o
  43   1   6       78.10       57.58      8.17 o
  45   1   6      607.07      670.54     18.47 o
  47   1   6       89.41      112.03      9.75 o
  49   1   6       32.13       25.25      6.85 o
  51   1   6      282.41      344.07     16.27 o
  53   1   6     1370.95     1548.83     37.68 o
  55   1   6      808.14      896.01     34.73 o
 -56   2   6      628.02      608.65     31.21 o
 -54   2   6       63.42       56.59     13.10 o
 -52   2   6       88.02       73.10     14.29 o
 -50   2   6       54.10       30.74     10.50 o
 -48   2   6      393.64      336.61    115.92 o
 -46   2   6      155.32      115.67     26.15 o
 -44   2   6      296.38      247.60     25.23 o
 -42   2   6      243.93      196.18     10.39 o
 -40   2   6       38.32       27.92      4.99 o
 -38   2   6       37.58       32.45      5.42 o
 -36   2   6     3670.82     3510.93     93.56 o
 -34   2   6     1122.14     1035.39     32.34 o
 -32   2   6        2.33        0.74      3.39 o
 -30   2   6      135.38      140.79      8.66 o
 -28   2   6      356.58      331.50     16.08 o
 -26   2   6      210.18      181.26     10.04 o
 -24   2   6      906.15      866.30     18.57 o
 -22   2   6     2347.30     2320.70     39.62 o
 -20   2   6     3333.62     3184.91     44.06 o
 -18   2   6       45.58       42.52      4.48 o
 -16   2   6     5614.01     5460.20     51.69 o
 -14   2   6      150.50      157.29      7.24 o
 -12   2   6      395.87      402.58      9.82 o
 -10   2   6     4012.15     4035.51     40.07 o
  -8   2   6     1366.49     1527.03     18.38 o
  -6   2   6     2477.95     2703.90     25.33 o
  -4   2   6     2002.43     2273.16     21.30 o
  -2   2   6     1842.96     1832.37     16.49 o
   0   2   6     1038.66     1094.16     12.20 o
   2   2   6      410.68      394.05      7.00 o
   4   2   6       66.49       74.77      3.81 o
   6   2   6      656.18      593.99      8.75 o
   8   2   6     1444.33     1463.06     15.03 o
  10   2   6      589.99      601.82      8.96 o
  12   2   6        7.27       11.57      2.44 o
  14   2   6      938.87      918.75     11.99 o
  16   2   6       31.39       16.31      2.64 o
  18   2   6     2942.89     2956.74     26.13 o
  20   2   6     8447.75     8175.41     57.99 o
  22   2   6      691.70      736.55     11.36 o
  24   2   6     2214.00     2166.59     24.81 o
  26   2   6     1351.24     1302.59     18.36 o
  28   2   6      107.45       93.07      5.84 o
  30   2   6       21.97        9.77      2.93 o
  32   2   6     2381.28     2352.14     27.65 o
  34   2   6       22.88       16.05      3.78 o
  36   2   6      255.59      247.03     10.32 o
  38   2   6      255.97      237.71     11.67 o
  40   2   6      201.34      167.48     10.35 o
  42   2   6        4.93       12.75      5.13 o
  44   2   6        0.51        7.34      4.74 o
  46   2   6       71.93       48.91      8.87 o
  48   2   6      316.11      302.32     15.47 o
  50   2   6      139.29      144.12     21.70 o
  52   2   6      163.47      164.70     14.64 o
  54   2   6        1.57        9.59      7.90 o
 -53   3   6      471.88      516.65     23.01 o
 -51   3   6      524.93      604.91     20.56 o
 -49   3   6      540.30      570.83     18.57 o
 -47   3   6      328.56      327.80     15.51 o
 -45   3   6      479.34      500.24     15.49 o
 -43   3   6      145.97      129.08      9.11 o
 -41   3   6      619.04      623.59     14.12 o
 -39   3   6       68.16       75.04      6.14 o
 -37   3   6      105.68      123.97      7.20 o
 -35   3   6       10.81       13.50      4.05 o
 -33   3   6       37.33       37.97      4.81 o
 -31   3   6        6.67        6.19      3.32 o
 -29   3   6      103.92       92.67      6.87 o
 -27   3   6      219.27      224.70     11.08 o
 -25   3   6      487.43      458.12     19.16 o
 -23   3   6       16.72       18.87      4.58 o
 -21   3   6        0.06        5.80      3.73 o
 -19   3   6      370.39      346.58     10.77 o
 -17   3   6       15.28       16.81      3.81 o
 -15   3   6     1543.06     1417.81     29.08 o
 -13   3   6      699.47      733.33     14.88 o
 -11   3   6     2490.04     2440.25     30.90 o
  -9   3   6     6181.31     6122.13     61.17 o
  -7   3   6      438.63      407.30     12.88 o
  -5   3   6     1105.53     1128.85     16.08 o
  -3   3   6       12.27       20.90      3.22 o
  -1   3   6     2842.26     2845.21     27.96 o
   1   3   6      735.80      913.52     13.16 o
   3   3   6       24.67       32.21      3.50 o
   5   3   6       37.43       54.93      4.48 o
   7   3   6      122.38       84.80      5.60 o
   9   3   6        6.48       16.46      3.32 o
  11   3   6        0.96       -2.18      2.18 o
  13   3   6      254.47      262.70      8.65 o
  15   3   6      193.12      190.20      8.15 o
  17   3   6      743.74      711.02     13.86 o
  19   3   6      141.20      128.84      9.30 o
  21   3   6       14.93       10.85      3.26 o
  23   3   6      403.32      379.43     12.48 o
  25   3   6        6.83        5.59      2.51 o
  27   3   6     3295.04     3214.44     31.93 o
  29   3   6      289.35      304.40      8.92 o
  31   3   6      148.57      149.34      6.66 o
  33   3   6        1.36        0.18      2.94 o
  35   3   6      295.99      308.84     12.70 o
  37   3   6      109.37      100.51      6.69 o
  39   3   6       15.94       10.69      3.69 o
  41   3   6       73.47       75.30      6.67 o
  43   3   6      284.09      305.89     11.37 o
  45   3   6       19.41       16.94      5.09 o
  47   3   6       18.44       33.23      6.34 o
  49   3   6        3.90        9.88      5.53 o
  51   3   6      172.13      176.60     15.66 o
 -48   4   6      126.62      112.18     15.22 o
 -46   4   6      358.26      362.84     24.12 o
 -44   4   6      111.65      165.81     21.93 o
 -42   4   6      251.51      333.28     22.21 o
 -40   4   6        1.04        3.33      6.12 o
 -38   4   6       90.00       91.62     11.17 o
 -36   4   6       64.93       69.47      8.81 o
 -34   4   6       11.23        8.76      4.56 o
 -32   4   6      344.06      377.25     13.86 o
 -30   4   6      372.79      423.51     15.12 o
 -28   4   6      118.37      125.55      9.10 o
 -26   4   6      175.17      171.99     11.27 o
 -24   4   6      636.83      666.05     18.43 o
 -22   4   6      375.37      385.22     13.14 o
 -20   4   6      769.43      765.96     17.79 o
 -18   4   6      503.23      504.03     14.26 o
 -16   4   6      105.96      113.52      8.79 o
 -14   4   6      119.83      127.65      9.35 o
 -12   4   6      847.25      854.71     20.12 o
 -10   4   6       56.34       52.89      6.38 o
  -8   4   6       71.64       68.94      6.91 o
  -6   4   6      190.51      154.96      8.33 o
  -4   4   6      423.70      364.62     10.81 o
  -2   4   6        5.86        0.66      2.87 o
   0   4   6      882.69      747.77     16.48 o
   2   4   6      195.00      203.14     10.56 o
   4   4   6      165.64      121.70      8.33 o
   6   4   6     1702.61     1515.13     23.96 o
   8   4   6       16.46        1.20      3.64 o
  10   4   6      167.33      167.55     10.09 o
  12   4   6      184.67      156.00     12.33 o
  14   4   6       14.58       11.28      3.61 o
  16   4   6      467.35      489.92     12.62 o
  18   4   6        7.88       10.87      3.49 o
  20   4   6      304.04      310.87     12.13 o
  22   4   6       17.74        6.68      3.68 o
  24   4   6     1750.19     1799.57     27.04 o
  26   4   6        6.77       10.88      4.11 o
  28   4   6        2.07        5.09      4.02 o
  30   4   6        0.74        0.72      3.68 o
  32   4   6       54.59       44.95      5.85 o
  34   4   6      273.34      268.05     14.89 o
  36   4   6     1417.00     1385.24     27.76 o
  38   4   6       12.21       13.47      5.85 o
  40   4   6       53.96       32.86      7.62 o
  42   4   6      180.29      169.26     14.47 o
  44   4   6      139.60      108.85     18.05 o
  46   4   6       92.31       98.96     15.64 o
 -43   5   6       19.25        0.49     10.16 o
 -41   5   6       20.70        2.63      9.03 o
 -39   5   6      100.44       82.45     13.07 o
 -37   5   6       63.16       57.61     12.36 o
 -35   5   6      124.09      149.72     15.96 o
 -33   5   6      209.27      206.65     17.84 o
 -31   5   6       94.75       89.75     11.28 o
 -29   5   6        4.66       -2.05      5.06 o
 -27   5   6      171.37      168.45     14.03 o
 -25   5   6        7.38        8.41      5.05 o
 -23   5   6       73.61       69.12      8.22 o
 -21   5   6       32.73       20.26      5.72 o
 -19   5   6        5.80        0.05      4.16 o
 -17   5   6        5.80        8.39      4.51 o
 -15   5   6      285.96      329.56     15.15 o
 -13   5   6       82.10       76.97      8.07 o
 -11   5   6      732.47      805.79     21.52 o
  -9   5   6        0.88        6.89      4.32 o
  -7   5   6      135.52      137.35     10.51 o
  -5   5   6        9.91        8.19      3.80 o
  -3   5   6       88.22       81.04      7.08 o
  -1   5   6        5.17       -1.74      3.45 o
   1   5   6       95.24       62.96      6.79 o
   3   5   6      104.79      108.04      8.47 o
   5   5   6      433.73      369.61     13.88 o
   7   5   6       62.99       63.38      6.93 o
   9   5   6       46.25       55.99      8.89 o
  11   5   6      126.95      109.48      8.70 o
  13   5   6        0.63        3.59      3.63 o
  15   5   6        0.20        0.88      3.54 o
  17   5   6      230.10      250.01     11.97 o
  19   5   6       31.09       32.25      6.66 o
  21   5   6       86.12       87.56      8.03 o
  23   5   6       11.09       11.12      5.80 o
  25   5   6      259.95      278.82     14.40 o
  27   5   6        5.97        8.93      5.32 o
  29   5   6      194.97      193.74     12.54 o
  31   5   6       65.39       61.32      8.70 o
  33   5   6        0.73        1.71      7.30 o
  35   5   6        6.67       12.86      7.72 o
  37   5   6        7.01       13.61      7.89 o
  39   5   6       76.85       86.04     12.71 o
  41   5   6       27.75       17.98     11.96 o
 -34   6   6        4.40        7.15     12.37 o
 -32   6   6      157.73      209.73     27.49 o
 -30   6   6       94.20      140.91     23.99 o
 -28   6   6       70.47       49.57     16.07 o
 -26   6   6       94.05       88.83     13.36 o
 -24   6   6       99.71       95.85     12.03 o
 -22   6   6        0.24       12.42      9.98 o
 -20   6   6        3.11        5.07      6.29 o
 -18   6   6        3.60       -4.16      7.00 o
 -16   6   6      146.50      147.31     13.74 o
 -14   6   6      415.32      457.05     27.88 o
 -12   6   6       26.56       41.56      9.85 o
 -10   6   6      274.45      261.47     22.10 o
  -8   6   6        0.92        8.35      6.52 o
  -6   6   6      417.69      441.42     24.00 o
  -4   6   6      761.77      824.68     27.90 o
  -2   6   6      140.92      128.87     12.39 o
   0   6   6      427.82      419.50     20.71 o
   2   6   6       52.65       63.21     10.87 o
   4   6   6       19.59       13.80      6.91 o
   6   6   6       75.27      101.67     12.44 o
   8   6   6       19.32       27.36      8.15 o
  10   6   6       87.68       99.52     12.21 o
  12   6   6      134.99      171.96     15.66 o
  14   6   6       67.21       57.39     10.16 o
  16   6   6       60.07       64.12     12.25 o
  18   6   6       15.85        2.82      7.20 o
  20   6   6       17.51        6.29      7.39 o
  22   6   6      318.32      343.21     30.53 o
  24   6   6       23.82       30.36     12.20 o
  26   6   6       97.42      102.72     16.99 o
  28   6   6       35.55       27.98     10.97 o
  30   6   6      124.50      104.75     15.86 o
  32   6   6      133.21      147.04     30.60 o
 -17   7   6        6.68       28.36     14.14 o
 -15   7   6      171.08      195.04     57.31 o
 -13   7   6        4.42        0.62     16.01 o
 -11   7   6        0.32        1.17     14.57 o
  -9   7   6       38.18        4.50     15.24 o
  -7   7   6       80.99       75.71     25.77 o
  -5   7   6       29.35       10.79     11.89 o
  -3   7   6        8.53       23.87     13.22 o
  -1   7   6      254.00      285.66     26.45 o
   1   7   6        0.19       -7.04      7.04 o
   3   7   6       10.82       10.77      9.50 o
   5   7   6     1154.95     1448.54     68.05 o
   7   7   6      608.70      729.67     32.84 o
   9   7   6      223.91      223.50     26.39 o
  11   7   6      101.08      111.49     27.53 o
  13   7   6        2.84       11.46     15.09 o
  15   7   6       20.91        2.41     14.96 o
 -55   1   7       79.39       94.60     15.14 o
 -53   1   7       61.23       42.31     20.79 o
 -51   1   7       58.19       46.90     10.53 o
 -49   1   7       25.03       19.22      7.69 o
 -47   1   7        3.80       17.45      7.10 o
 -45   1   7      110.60      118.38     13.00 o
 -43   1   7      193.52      195.73     14.42 o
 -41   1   7       94.91      108.64     10.96 o
 -39   1   7       45.49       38.01      7.98 o
 -37   1   7      359.31      316.97     16.88 o
 -35   1   7        2.24        8.81      5.42 o
 -33   1   7      124.30      143.42      9.14 o
 -31   1   7      410.00      383.65     12.93 o
 -29   1   7      431.37      383.57     12.65 o
 -27   1   7       46.17       33.88      4.97 o
 -25   1   7        3.44        6.05      3.05 o
 -23   1   7       55.06       44.97      4.64 o
 -21   1   7      250.88      241.68      8.24 o
 -19   1   7      659.55      646.56     12.13 o
 -17   1   7      815.62      846.07     14.36 o
 -15   1   7      330.23      342.75      8.82 o
 -13   1   7        0.02        2.89      2.31 o
 -11   1   7       62.77       65.90      3.86 o
  -9   1   7      441.04      475.46      8.38 o
  -7   1   7      149.25      161.56      5.95 o
  -5   1   7       61.89       65.18      4.75 o
  -3   1   7      282.04      290.78      6.39 o
  -1   1   7     1936.48     2117.13     19.75 o
   1   1   7      328.05      359.43      6.19 o
   3   1   7      166.98      209.88      4.98 o
   5   1   7      359.53      352.49      5.97 o
   7   1   7      127.51      174.52      5.00 o
   9   1   7       86.13       72.58      3.82 o
  11   1   7      715.28      717.54     10.73 o
  13   1   7       41.84       45.68      3.32 o
  15   1   7      730.71      677.59     10.29 o
  17   1   7      123.90      125.82      5.51 o
  19   1   7      890.27      845.65     12.05 o
  21   1   7      717.62      744.42     11.90 o
  23   1   7      248.33      275.44      8.14 o
  25   1   7      147.21      120.49      6.00 o
  27   1   7      161.43      159.37     10.09 o
  29   1   7      248.66      219.22     10.18 o
  31   1   7      234.55      198.66      9.89 o
  33   1   7       51.31       49.25      6.32 o
  35   1   7       79.42       66.98      7.92 o
  37   1   7        3.56       -4.65      4.65 o
  39   1   7      243.32      223.13     14.47 o
  41   1   7       89.06       95.28      9.84 o
  43   1   7        1.14       -0.84      5.64 o
  45   1   7       30.87       21.70      6.84 o
  47   1   7      230.56      231.58     16.26 o
  49   1   7        3.45       12.53      6.27 o
  51   1   7      228.52      232.39     14.04 o
  53   1   7        3.08       25.32      8.60 o
 -54   2   7      341.70      311.45     26.32 o
 -52   2   7      166.04      231.38     38.43 o
 -50   2   7        0.01        3.09      9.67 o
 -48   2   7      156.94      112.36     46.74 o
 -46   2   7        0.91        3.33      6.56 o
 -44   2   7       39.58       19.18      7.69 o
 -42   2   7     1198.97     1180.25     33.62 o
 -40   2   7       12.38       14.73      5.75 o
 -38   2   7        7.67        8.16      5.11 o
 -36   2   7      213.96      210.17     11.54 o
 -34   2   7      886.59      882.79     19.78 o
 -32   2   7      712.41      754.74     20.86 o
 -30   2   7      132.29      108.85      8.18 o
 -28   2   7      468.22      443.97     16.85 o
 -26   2   7       79.20       56.53      6.16 o
 -24   2   7     1976.72     1948.40     30.95 o
 -22   2   7      155.84      124.75     10.58 o
 -20   2   7      283.14      297.89     10.73 o
 -18   2   7     2969.66     2887.40     36.63 o
 -16   2   7     2149.20     2076.82     28.72 o
 -14   2   7     2489.65     2374.91     31.18 o
 -12   2   7     1777.82     1707.79     24.95 o
 -10   2   7       82.82       73.69      6.61 o
  -8   2   7      227.23      202.83      8.25 o
  -6   2   7     1808.52     1748.65     38.86 o
  -4   2   7        6.16        1.34      2.24 o
  -2   2   7       43.66       51.03      3.94 o
   0   2   7       57.74       39.53      3.37 o
   2   2   7      117.80      148.52      5.80 o
   4   2   7      956.96      999.03     12.44 o
   6   2   7        2.33        2.67      2.09 o
   8   2   7      447.72      445.01      9.16 o
  10   2   7     2849.48     2804.13     27.36 o
  12   2   7      252.71      257.00      7.68 o
  14   2   7      277.87      288.16      8.00 o
  16   2   7      274.87      273.31      7.96 o
  18   2   7     3198.82     3159.42     31.88 o
  20   2   7     1550.56     1471.48     19.63 o
  22   2   7      940.37      959.26     15.63 o
  24   2   7       63.26       67.13      5.39 o
  26   2   7      201.36      230.79      9.42 o
  28   2   7      350.22      367.69     10.91 o
  30   2   7       19.46       19.92      4.21 o
  32   2   7       13.30       13.63      4.01 o
  34   2   7       97.00       95.39      8.65 o
  36   2   7      300.21      317.30     24.76 o
  38   2   7      138.27      139.84     11.47 o
  40   2   7        0.24        8.60      5.06 o
  42   2   7        2.22        1.86      4.96 o
  44   2   7      105.79       90.58      9.28 o
  46   2   7     1290.26     1415.07     51.23 o
  48   2   7        3.06        2.08      5.40 o
  50   2   7      367.47      404.70     24.40 o
  52   2   7       39.53       36.43      9.16 o
 -51   3   7      168.21      174.71     15.03 o
 -49   3   7     1797.59     1925.08     46.68 o
 -47   3   7       93.20      111.48     10.99 o
 -45   3   7      226.99      225.66     14.16 o
 -43   3   7     1214.89     1297.35     32.81 o
 -41   3   7       56.13       39.44      5.40 o
 -39   3   7       98.16       66.59      6.18 o
 -37   3   7        9.15       16.41      4.53 o
 -35   3   7      815.39      874.76     18.31 o
 -33   3   7      458.18      497.36     12.61 o
 -31   3   7       46.86       25.84      5.58 o
 -29   3   7      100.21       96.66      6.69 o
 -27   3   7        9.50        9.01      3.26 o
 -25   3   7      141.25      124.85      8.56 o
 -23   3   7        0.27       -2.34      3.30 o
 -21   3   7      119.60      108.22      8.04 o
 -19   3   7        3.83        5.35      3.30 o
 -17   3   7      143.39      146.67      9.88 o
 -15   3   7      121.45      121.19      7.73 o
 -13   3   7     3284.32     3224.86     39.40 o
 -11   3   7      255.00      283.38     10.70 o
  -9   3   7      622.40      625.79     14.25 o
  -7   3   7        3.65       10.72      3.68 o
  -5   3   7     2466.45     2380.30     31.23 o
  -3   3   7      387.36      490.35     10.84 o
  -1   3   7     1755.15     1902.34     24.58 o
   1   3   7     4165.17     4127.79     42.23 o
   3   3   7     1776.99     1524.79     21.28 o
   5   3   7        2.51       -1.24      2.84 o
   7   3   7       23.73       25.65      4.02 o
   9   3   7       96.48       92.51      6.44 o
  11   3   7      245.22      215.57      8.24 o
  13   3   7      545.44      500.87     12.34 o
  15   3   7       19.24       19.89      3.93 o
  17   3   7       59.40       67.04      5.87 o
  19   3   7       15.81       20.90      4.26 o
  21   3   7      306.38      330.73      8.96 o
  23   3   7      195.24      197.54      7.70 o
  25   3   7      744.64      699.04     14.17 o
  27   3   7      466.29      478.34     10.96 o
  29   3   7      105.34       90.28      5.80 o
  31   3   7      334.80      356.23     10.25 o
  33   3   7       21.86       16.62      3.84 o
  35   3   7      331.51      303.83     10.17 o
  37   3   7      362.49      349.17     11.53 o
  39   3   7      154.41      183.78      9.37 o
  41   3   7       84.59       91.59      8.64 o
  43   3   7       17.44       15.98      5.09 o
  45   3   7       69.64       43.45      6.43 o
  47   3   7       37.90       39.90      6.95 o
  49   3   7       13.16       11.98      9.17 o
 -46   4   7      267.34      248.66     27.26 o
 -44   4   7       57.74       59.02     13.50 o
 -42   4   7      344.28      358.57     23.44 o
 -40   4   7        3.47       11.81      9.46 o
 -38   4   7        2.38        6.49      9.07 o
 -36   4   7      102.57      111.19     11.82 o
 -34   4   7        0.79        8.76      5.96 o
 -32   4   7      547.60      622.15     31.17 o
 -30   4   7      321.06      317.34     19.99 o
 -28   4   7      135.40      157.06     12.18 o
 -26   4   7      520.52      552.56     19.18 o
 -24   4   7      279.03      280.04     14.71 o
 -22   4   7      262.36      245.05     17.02 o
 -20   4   7       72.20       50.25      7.19 o
 -18   4   7      504.76      510.01     16.62 o
 -16   4   7     1227.95     1265.26     26.45 o
 -14   4   7       79.97       92.17      8.63 o
 -12   4   7      931.36      936.68     24.44 o
 -10   4   7      167.80      186.44     11.54 o
  -8   4   7      796.15      794.88     30.49 o
  -6   4   7     1570.68     1501.16     28.19 o
  -4   4   7       99.66       94.27      8.33 o
  -2   4   7      789.45      732.29     17.17 o
   0   4   7       35.30       54.26      8.78 o
   2   4   7       14.99        9.46      4.31 o
   4   4   7      415.58      377.62     13.47 o
   6   4   7       46.83       44.33      5.96 o
   8   4   7      370.77      314.11     14.05 o
  10   4   7       49.86       34.31      5.15 o
  12   4   7      175.27      189.49     10.18 o
  14   4   7       49.48       52.08      7.15 o
  16   4   7       67.77       66.51      7.04 o
  18   4   7      626.91      600.20     17.16 o
  20   4   7     1054.20      997.64     39.73 o
  22   4   7      104.56       92.22      7.37 o
  24   4   7      182.53      166.18      9.74 o
  26   4   7       12.45        7.00      4.19 o
  28   4   7       20.14       20.77      5.21 o
  30   4   7     2568.59     2585.93     34.52 o
  32   4   7      245.55      256.94     13.07 o
  34   4   7     1176.33     1209.67     28.76 o
  36   4   7      140.38      131.23     10.73 o
  38   4   7       31.90       31.47      7.05 o
  40   4   7       26.41       20.29      8.34 o
  42   4   7      110.84      101.75     14.00 o
  44   4   7       28.39       29.44     32.30 o
 -39   5   7      193.79      205.96     19.23 o
 -37   5   7       11.68       13.91      7.73 o
 -35   5   7        8.74       10.67      8.50 o
 -33   5   7        0.72        2.82      7.35 o
 -31   5   7       72.29      106.98     13.68 o
 -29   5   7      204.96      196.24     14.37 o
 -27   5   7      710.92      654.44     21.51 o
 -25   5   7       41.55       33.36      8.02 o
 -23   5   7      163.79      151.82     13.56 o
 -21   5   7       89.83       86.11     10.65 o
 -19   5   7       22.39       25.20      6.24 o
 -17   5   7       37.62       30.07      7.53 o
 -15   5   7      272.81      279.08     27.85 o
 -13   5   7      374.36      404.46     15.95 o
 -11   5   7      119.49      126.56     11.35 o
  -9   5   7      363.19      372.65     17.92 o
  -7   5   7       26.13       26.39      6.45 o
  -5   5   7      726.87      751.90     25.96 o
  -3   5   7      259.20      227.87     11.91 o
  -1   5   7      158.98      176.18     11.24 o
   1   5   7      178.75      175.20     19.59 o
   3   5   7       14.86       14.93      5.16 o
   5   5   7       79.00       56.68      6.97 o
   7   5   7       21.48       12.15      4.98 o
   9   5   7      195.67      137.93     11.14 o
  11   5   7      342.41      344.56     15.79 o
  13   5   7     1028.51     1040.28     30.75 o
  15   5   7       62.85       40.56      6.70 o
  17   5   7       10.60       14.29      5.95 o
  19   5   7       52.42       73.71     10.80 o
  21   5   7      312.11      325.05     18.38 o
  23   5   7       17.15       15.23      6.24 o
  25   5   7      158.94      176.14     15.79 o
  27   5   7      189.97      214.94     15.93 o
  29   5   7      107.72      110.42     12.89 o
  31   5   7       17.28       24.20      8.91 o
  33   5   7       16.92       22.63     12.24 o
  35   5   7        0.02       16.97     10.05 o
  37   5   7       21.31       24.37     10.37 o
 -30   6   7        4.53        2.53     12.56 o
 -28   6   7       65.56      100.18     24.78 o
 -26   6   7       36.33       14.87     24.63 o
 -24   6   7       14.03       22.94     10.68 o
 -22   6   7       21.32       25.59      9.66 o
 -20   6   7       49.59       57.94     17.05 o
 -18   6   7       83.57       99.81     14.16 o
 -16   6   7        1.54       -0.66      7.32 o
 -14   6   7       59.04       57.71     11.59 o
 -12   6   7      404.23      441.42     43.69 o
 -10   6   7      168.77      114.35     20.35 o
  -8   6   7       83.58       73.90     11.96 o
  -6   6   7      347.56      329.83     22.41 o
  -4   6   7       99.02       92.91     12.90 o
  -2   6   7      244.67      283.03     20.52 o
   0   6   7      124.08      137.57     16.62 o
   2   6   7       75.49       78.45     13.90 o
   4   6   7       92.32       82.99     11.88 o
   6   6   7      164.09      183.38     19.42 o
   8   6   7      893.39      989.85     37.02 o
  10   6   7       34.26       24.80      9.52 o
  12   6   7      463.11      478.12     26.74 o
  14   6   7      329.32      342.31     25.41 o
  16   6   7       47.85       75.25     13.48 o
  18   6   7      103.83       96.37     15.00 o
  20   6   7       16.14       14.45      8.86 o
  22   6   7       20.95       17.58      9.14 o
  24   6   7        0.57        5.57     15.06 o
  26   6   7       78.08       62.97     24.02 o
  -5   7   7        1.88       -9.15     14.50 o
  -3   7   7       44.23       22.65     18.04 o
  -1   7   7      108.33       82.14     18.57 o
   1   7   7      123.91      148.82     22.02 o
 -54   0   8       52.98       92.34     18.59 o
 -52   0   8       35.80       76.40     17.32 o
 -50   0   8      314.55      339.11     30.66 o
 -48   0   8      153.00      130.10     20.90 o
 -46   0   8      352.32      351.56     26.16 o
 -44   0   8        5.66       14.91      9.22 o
 -42   0   8        7.52       14.01      8.97 o
 -40   0   8        0.00       14.92      8.96 o
 -38   0   8      109.27      108.93     14.54 o
 -36   0   8      662.58      657.98     33.20 o
 -34   0   8      738.60      731.36     29.22 o
 -32   0   8      654.86      639.90     26.91 o
 -30   0   8       77.68       45.62     15.36 o
 -28   0   8     4566.76     4461.77    118.81 o
 -26   0   8      403.22      380.50     22.99 o
 -24   0   8      539.22      538.37     24.72 o
 -22   0   8        2.49       -4.46      6.24 o
 -20   0   8      141.83      144.35     11.33 o
 -18   0   8       16.79        6.93      5.45 o
 -16   0   8        0.00       -3.96      3.96 o
 -14   0   8      249.82      250.28     14.88 o
 -12   0   8       67.50       82.22      8.71 o
 -10   0   8     1067.52     1128.66     26.51 o
  -8   0   8        2.71        1.73      3.28 o
  -6   0   8        0.51        0.88      3.21 o
  -4   0   8       65.34       30.35      4.75 o
  -2   0   8     6453.17     6957.39     72.85 o
   0   0   8      393.91      436.79     12.65 o
   2   0   8      582.62      647.48     15.37 o
   4   0   8      195.02      174.52     12.22 o
   6   0   8       43.11       34.45      5.31 o
   8   0   8     7982.19     8032.34     90.72 o
  10   0   8      232.24      236.62     11.64 o
  12   0   8      713.68      727.86     18.02 o
  14   0   8      275.24      274.88     12.25 o
  16   0   8      370.78      381.83     13.30 o
  18   0   8     1314.08     1342.30     29.05 o
  20   0   8       27.05       23.93      6.54 o
  22   0   8     1488.98     1492.33     32.61 o
  24   0   8     1101.73     1138.43     28.51 o
  26   0   8      160.18      158.70     12.99 o
  28   0   8      257.90      237.11     15.48 o
  30   0   8       67.67       50.84      8.92 o
  32   0   8      115.51       69.47      9.84 o
  34   0   8      588.43      500.68     20.70 o
  36   0   8        8.05       10.46      8.86 o
  38   0   8      132.24      157.64     14.95 o
  40   0   8      141.64      159.25     17.20 o
  42   0   8      559.35      619.75     29.06 o
  44   0   8      979.33     1059.07     38.42 o
  46   0   8       58.06       56.56     22.03 o
  48   0   8      430.04      426.04     48.43 o
  50   0   8     1281.01     1416.62     56.27 o
 -53   1   8        1.40        2.87      9.99 o
 -51   1   8     1185.54     1255.51     40.80 o
 -49   1   8       93.64      118.39     16.22 o
 -47   1   8       45.91       49.52     10.76 o
 -45   1   8      113.02      113.13     16.80 o
 -43   1   8      255.33      218.39     15.91 o
 -41   1   8      442.33      426.12     20.49 o
 -39   1   8     1036.27     1043.63     30.86 o
 -37   1   8     1318.49     1291.52     30.74 o
 -35   1   8        0.03        2.57      5.72 o
 -33   1   8      290.93      311.91     17.12 o
 -31   1   8        8.89       -2.69      5.81 o
 -29   1   8      545.61      546.25     18.22 o
 -27   1   8      198.75      210.49     12.25 o
 -25   1   8     4880.83     4878.30     59.87 o
 -23   1   8     2746.92     2788.91     36.95 o
 -21   1   8      289.45      295.97     11.19 o
 -19   1   8      112.07      115.90      7.30 o
 -17   1   8      961.90      980.12     16.48 o
 -15   1   8     1591.54     1656.89     22.17 o
 -13   1   8     2088.09     2185.63     26.29 o
 -11   1   8     1968.58     1866.67     23.38 o
  -9   1   8      107.14      118.04      6.21 o
  -7   1   8     1181.37     1018.66     16.10 o
  -5   1   8      270.01      267.05      8.57 o
  -3   1   8     2172.26     2185.25     24.40 o
  -1   1   8      107.32       94.84      5.76 o
   1   1   8     1894.95     1848.26     20.44 o
   3   1   8       39.59       36.34      3.88 o
   5   1   8     2321.24     2248.35     22.46 o
   7   1   8     1105.42     1054.00     13.81 o
   9   1   8       93.18       77.57      6.07 o
  11   1   8     6120.26     6144.44     46.95 o
  13   1   8     1889.58     1904.98     22.44 o
  15   1   8       27.48       27.67      3.85 o
  17   1   8     6136.18     6079.17     49.44 o
  19   1   8      505.04      480.20     10.90 o
  21   1   8      801.32      800.98     15.69 o
  23   1   8     4997.60     4845.05     47.15 o
  25   1   8      675.48      695.51     15.86 o
  27   1   8      213.66      179.27     10.37 o
  29   1   8       97.44       81.18      7.73 o
  31   1   8       14.21       16.62      5.26 o
  33   1   8       35.80       17.33      5.30 o
  35   1   8      651.19      596.63     18.66 o
  37   1   8      648.96      684.02     20.38 o
  39   1   8        2.30       -0.85      5.42 o
  41   1   8      166.25      162.82     12.50 o
  43   1   8        3.37        7.48      6.20 o
  45   1   8      289.79      312.96     24.53 o
  47   1   8      294.91      332.62     18.02 o
  49   1   8      252.37      308.00     18.98 o
 -52   2   8        0.51       10.76     14.26 o
 -50   2   8        0.03        4.54     10.31 o
 -48   2   8       34.17       12.31      9.76 o
 -46   2   8      253.04      318.49     27.89 o
 -44   2   8      227.20      239.45     47.41 o
 -42   2   8       21.22       31.60      8.40 o
 -40   2   8       35.51       54.33      9.67 o
 -38   2   8      595.16      597.29     21.87 o
 -36   2   8      480.61      480.05     16.64 o
 -34   2   8       45.14       49.45      8.26 o
 -32   2   8      760.38      785.24     22.02 o
 -30   2   8       31.86       32.74      5.79 o
 -28   2   8      344.48      355.76     11.92 o
 -26   2   8      240.03      217.46     10.29 o
 -24   2   8      526.37      534.58     14.15 o
 -22   2   8     1347.54     1277.25     21.14 o
 -20   2   8        8.96        5.47      3.53 o
 -18   2   8     1083.57     1030.21     19.01 o
 -16   2   8        3.81        2.20      3.29 o
 -14   2   8     2002.24     1941.59     26.32 o
 -12   2   8     2129.42     2053.75     37.60 o
 -10   2   8      408.61      407.84     11.57 o
  -8   2   8      338.20      297.00     10.75 o
  -6   2   8        8.77       11.88      3.58 o
  -4   2   8      707.00      632.49     15.53 o
  -2   2   8       58.74       80.76      5.29 o
   0   2   8        0.91        3.15      2.52 o
   2   2   8       10.42        5.34      2.48 o
   4   2   8      510.05      462.35      9.75 o
   6   2   8      290.17      283.21      9.26 o
   8   2   8     1094.22     1140.48     18.61 o
  10   2   8       44.94       29.04      3.69 o
  12   2   8      138.50      151.99      7.40 o
  14   2   8     1775.51     1761.45     23.09 o
  16   2   8      150.98      152.10      7.14 o
  18   2   8       73.24       66.37      5.30 o
  20   2   8        0.94       -0.52      2.77 o
  22   2   8       44.64       32.27      4.25 o
  24   2   8      142.11      130.07      7.14 o
  26   2   8        7.51        4.56      3.44 o
  28   2   8       25.90       29.88      5.06 o
  30   2   8       42.31       28.80      6.11 o
  32   2   8       90.48      103.71      9.21 o
  34   2   8      266.90      272.29     14.39 o
  36   2   8      233.00      262.28     14.36 o
  38   2   8       93.31      114.83     11.33 o
  40   2   8      557.22      609.49     21.27 o
  42   2   8      378.04      387.53     21.74 o
  44   2   8      352.42      274.74     65.87 o
  46   2   8        2.00        5.59      5.24 o
  48   2   8       63.80       43.17     14.56 o
 -47   3   8      421.87      426.38     19.58 o
 -45   3   8       18.10       13.57      7.99 o
 -43   3   8        3.08        8.20      5.77 o
 -41   3   8      430.57      480.09     16.46 o
 -39   3   8     2673.08     2803.87     41.06 o
 -37   3   8     1073.84     1093.32     26.65 o
 -35   3   8      323.74      373.83     13.02 o
 -33   3   8      504.43      480.18     13.04 o
 -31   3   8       97.15      109.83      7.24 o
 -29   3   8      188.93      212.61      9.64 o
 -27   3   8       31.02       41.15      5.68 o
 -25   3   8      480.07      501.64     15.22 o
 -23   3   8       37.72       36.95      5.00 o
 -21   3   8      380.18      379.64      9.84 o
 -19   3   8       65.28       49.99      6.04 o
 -17   3   8      149.02      148.45      9.85 o
 -15   3   8      282.64      307.11     15.32 o
 -13   3   8      354.32      365.44     12.58 o
 -11   3   8       85.00       76.54      6.63 o
  -9   3   8      642.05      580.95     14.49 o
  -7   3   8      298.04      283.66     11.03 o
  -5   3   8       94.16       95.91      7.19 o
  -3   3   8     2324.60     2362.65     36.77 o
  -1   3   8      339.39      351.98     10.44 o
   1   3   8     1982.80     1901.58     27.65 o
   3   3   8      266.28      349.84     11.30 o
   5   3   8     1960.13     1862.07     25.44 o
   7   3   8      470.86      421.02     13.17 o
   9   3   8      893.87      877.45     16.57 o
  11   3   8     1099.80     1048.98     24.31 o
  13   3   8        0.55        1.87      3.19 o
  15   3   8       84.37       77.29      7.08 o
  17   3   8      313.88      327.45      9.87 o
  19   3   8       50.65       36.68      4.09 o
  21   3   8      205.45      219.26      8.43 o
  23   3   8     1111.84     1095.90     17.78 o
  25   3   8        5.19        6.13      3.44 o
  27   3   8     1044.82     1048.13     17.89 o
  29   3   8      857.93      835.20     17.37 o
  31   3   8        0.01        0.60      3.37 o
  33   3   8       27.47       34.40      5.61 o
  35   3   8        4.72       11.92      4.17 o
  37   3   8       96.94      102.68      7.94 o
  39   3   8        0.06       10.39      6.19 o
  41   3   8      217.72      227.12     11.29 o
  43   3   8        0.39        4.65      5.06 o
  45   3   8      225.73      228.56     13.00 o
 -44   4   8      248.95      213.29     27.61 o
 -42   4   8      119.80      132.68     15.43 o
 -40   4   8       33.89       27.62      9.86 o
 -38   4   8       55.28       33.81      8.80 o
 -36   4   8       41.10       31.50      7.87 o
 -34   4   8        6.17       16.79      6.41 o
 -32   4   8        1.11        2.40      5.54 o
 -30   4   8      539.33      571.36     22.38 o
 -28   4   8        0.01        2.45      5.24 o
 -26   4   8       15.94       14.26      5.72 o
 -24   4   8      235.70      246.83     14.58 o
 -22   4   8        5.08        2.80      4.45 o
 -20   4   8      402.71      436.47     16.95 o
 -18   4   8        0.65       12.40      5.09 o
 -16   4   8      278.72      276.09     14.72 o
 -14   4   8      487.24      500.26     16.79 o
 -12   4   8      181.20      155.23     11.26 o
 -10   4   8      304.14      308.28     15.35 o
  -8   4   8      333.93      295.95     14.70 o
  -6   4   8      308.02      264.59     15.50 o
  -4   4   8      798.22      840.05     23.69 o
  -2   4   8      731.68      685.44     18.61 o
   0   4   8       52.44       51.67      6.61 o
   2   4   8      390.05      381.86     14.24 o
   4   4   8        0.01        8.24      4.16 o
   6   4   8       86.59       57.79      6.88 o
   8   4   8       27.22       11.91      4.85 o
  10   4   8       40.16       39.71      6.54 o
  12   4   8        1.08        5.97      3.89 o
  14   4   8       56.36       64.71      7.42 o
  16   4   8      199.03      194.81     11.06 o
  18   4   8      337.99      322.78     14.04 o
  20   4   8       77.87       72.58      7.71 o
  22   4   8       83.81       97.71      8.75 o
  24   4   8      235.55      201.53     11.91 o
  26   4   8      425.24      468.98     19.00 o
  28   4   8        0.85        6.70      5.73 o
  30   4   8      395.13      348.73     18.75 o
  32   4   8      620.54      611.90     18.84 o
  34   4   8       35.59       43.34      7.59 o
  36   4   8      223.04      210.22     22.11 o
  38   4   8      182.50      159.41     28.04 o
  40   4   8       98.13      123.42     15.01 o
 -35   5   8      151.14      187.34     26.07 o
 -33   5   8        3.29       13.66      8.55 o
 -31   5   8        6.10        6.74      8.44 o
 -29   5   8      262.38      291.80     22.06 o
 -27   5   8      130.95      115.27     16.82 o
 -25   5   8       66.74       62.31     10.12 o
 -23   5   8        9.27        6.51      6.46 o
 -21   5   8      185.79      170.87     14.53 o
 -19   5   8       15.20       13.16      6.51 o
 -17   5   8      306.18      358.92     25.32 o
 -15   5   8        7.40        7.64      7.25 o
 -13   5   8      306.23      357.68     22.82 o
 -11   5   8       69.99       50.98     10.21 o
  -9   5   8      197.31      223.41     17.87 o
  -7   5   8       48.21       54.22      8.78 o
  -5   5   8        4.03        5.55      5.84 o
  -3   5   8        4.22        5.85      6.41 o
  -1   5   8       51.61       56.39      7.46 o
   1   5   8      461.66      494.66     16.76 o
   3   5   8       78.83       79.92      8.70 o
   5   5   8        2.83        8.10      5.59 o
   7   5   8       15.64        4.37      5.41 o
   9   5   8      443.21      513.66     23.54 o
  11   5   8      169.92      182.55     15.97 o
  13   5   8      328.14      323.23     21.37 o
  15   5   8      497.19      388.43     68.27 o
  17   5   8        6.48        6.54      5.60 o
  19   5   8      624.33      726.91     27.38 o
  21   5   8      122.43      145.13     14.72 o
  23   5   8        2.33       10.96      7.42 o
  25   5   8        1.93       12.87      7.67 o
  27   5   8       49.35       53.04     10.48 o
  29   5   8        3.85       21.64      8.64 o
  31   5   8       21.90       35.76     11.52 o
  33   5   8      249.69      237.00     26.31 o
 -24   6   8       25.21       10.12     18.43 o
 -22   6   8      139.51      142.88     34.43 o
 -20   6   8        2.09       29.04     17.19 o
 -18   6   8       14.55       19.06     11.23 o
 -16   6   8       82.37      106.25     17.72 o
 -14   6   8        0.79       17.52     10.66 o
 -12   6   8        0.64        5.07      9.00 o
 -10   6   8        8.54        8.13     10.17 o
  -8   6   8      182.45      174.13     20.79 o
  -6   6   8       79.82       94.10     16.04 o
  -4   6   8      195.70      223.76     26.62 o
  -2   6   8      164.22      192.40     32.21 o
   0   6   8        1.54        7.13      7.92 o
   2   6   8      808.40      893.29     36.14 o
   4   6   8      367.18      387.34     27.57 o
   6   6   8       25.50       18.94      8.86 o
   8   6   8      122.05      125.20     31.97 o
  10   6   8      133.22      157.18     18.49 o
  12   6   8        4.97        9.75      9.78 o
  14   6   8       67.90       87.72     14.20 o
  16   6   8        1.21       12.96     11.75 o
  18   6   8        0.18        6.15     10.39 o
  20   6   8        1.95       -5.70     10.84 o
 -49   1   9        0.40       11.41     14.61 o
 -47   1   9       14.39       20.34     11.09 o
 -45   1   9      506.84      564.36     27.79 o
 -43   1   9      123.23      145.59     17.74 o
 -41   1   9        2.37       -0.17      7.02 o
 -39   1   9        7.99       10.07      7.45 o
 -37   1   9      111.93      120.47     12.26 o
 -35   1   9       43.14       21.10      7.23 o
 -33   1   9      190.37      166.56     13.57 o
 -31   1   9      168.29      153.89     12.88 o
 -29   1   9       13.08       12.17      8.36 o
 -27   1   9      641.11      594.76     22.34 o
 -25   1   9      446.43      438.51     15.81 o
 -23   1   9       13.66        6.05      4.91 o
 -21   1   9      269.93      244.95     14.04 o
 -19   1   9     1285.06     1304.11     25.85 o
 -17   1   9      539.09      524.96     16.03 o
 -15   1   9      618.10      624.53     17.30 o
 -13   1   9        1.25        0.71      3.33 o
 -11   1   9       92.34       85.55      8.12 o
  -9   1   9     1907.56     1908.20     28.01 o
  -7   1   9      115.26      113.17      6.86 o
  -5   1   9       93.33       93.03      6.24 o
  -3   1   9      104.73      101.82      6.49 o
  -1   1   9        0.80        3.39      3.01 o
   1   1   9       65.99       78.32      5.88 o
   3   1   9      158.99      159.80      9.05 o
   5   1   9      252.69      256.41     10.00 o
   7   1   9      483.31      477.39     11.21 o
   9   1   9      369.12      375.96      9.74 o
  11   1   9       28.12       26.39      4.08 o
  13   1   9       48.55       49.24      4.90 o
  15   1   9      869.35      845.18     15.53 o
  17   1   9     1230.97     1219.93     19.29 o
  19   1   9      962.13      993.75     17.39 o
  21   1   9      239.76      246.66     11.90 o
  23   1   9      221.73      230.03     11.73 o
  25   1   9        4.52        5.90      4.43 o
  27   1   9      239.76      209.78     11.71 o
  29   1   9      112.55      113.23      9.12 o
  31   1   9      107.47      108.51      9.29 o
  33   1   9      456.29      492.94     16.42 o
  35   1   9      126.11      118.39     12.70 o
  37   1   9       71.97       66.24      9.03 o
  39   1   9       21.26       11.38      6.73 o
  41   1   9      102.11      105.47     11.09 o
  43   1   9      449.75      456.27     22.41 o
  45   1   9       15.00       19.11      8.09 o
  47   1   9      106.07      114.27     14.22 o
 -48   2   9      158.50      128.86     25.90 o
 -46   2   9      375.94      371.22     38.03 o
 -44   2   9      426.06      330.38    215.80 o
 -42   2   9      237.25      199.47     35.26 o
 -40   2   9      267.49      295.28     21.97 o
 -38   2   9       21.11       21.59     10.34 o
 -36   2   9        2.39        0.68      6.77 o
 -34   2   9        0.77        1.30      5.52 o
 -32   2   9      195.75      175.47     12.91 o
 -30   2   9       59.37       33.23      7.22 o
 -28   2   9        9.89       12.12      5.68 o
 -26   2   9        0.14        3.66      4.80 o
 -24   2   9      362.59      353.91     14.49 o
 -22   2   9      139.89      130.07      9.27 o
 -20   2   9      591.17      588.13     14.51 o
 -18   2   9       44.71       47.33      5.71 o
 -16   2   9     1672.58     1650.84     24.95 o
 -14   2   9      422.24      398.30     12.15 o
 -12   2   9       63.05       66.98      6.44 o
 -10   2   9      485.57      442.45     14.54 o
  -8   2   9        1.67        1.48      3.91 o
  -6   2   9        0.62        0.89      3.47 o
  -4   2   9        0.24        0.22      3.34 o
  -2   2   9      535.21      513.82     18.92 o
   0   2   9      581.76      515.15     12.54 o
   2   2   9       26.78       22.84      4.64 o
   4   2   9      546.17      542.59     12.90 o
   6   2   9       35.11       22.19      3.88 o
   8   2   9      232.82      237.06      9.55 o
  10   2   9      513.53      514.69     12.02 o
  12   2   9      309.07      311.40     13.66 o
  14   2   9        9.42       10.83      3.53 o
  16   2   9      128.66      132.74      7.14 o
  18   2   9      184.78      208.52      8.82 o
  20   2   9      298.59      284.49     10.75 o
  22   2   9        2.85        6.24      3.75 o
  24   2   9        1.74        0.77      3.69 o
  26   2   9       82.02       78.91      7.06 o
  28   2   9       98.85      103.68      8.47 o
  30   2   9        2.60        4.56      5.13 o
  32   2   9       29.88       28.02      7.10 o
  34   2   9       99.83      105.39     14.15 o
  36   2   9       14.46       14.59      6.85 o
  38   2   9       10.75       12.88      7.09 o
  40   2   9      253.45      262.15     16.83 o
  42   2   9        0.32       15.16      7.29 o
  44   2   9       23.40       20.22      7.51 o
 -45   3   9       15.96       10.50     13.67 o
 -43   3   9       34.53       31.49     15.30 o
 -41   3   9        7.63       12.37      6.60 o
 -39   3   9      361.84      388.93     16.00 o
 -37   3   9      118.95      121.04      9.82 o
 -35   3   9     1277.99     1344.66     25.77 o
 -33   3   9       32.59       31.70      6.40 o
 -31   3   9      108.44       99.95      8.96 o
 -29   3   9      476.80      525.11     23.25 o
 -27   3   9     1233.31     1295.34     21.34 o
 -25   3   9       57.45       49.97      5.38 o
 -23   3   9        2.94        4.64      3.67 o
 -21   3   9      398.17      392.65     16.88 o
 -19   3   9        0.40        0.45      3.14 o
 -17   3   9       75.39       69.11      6.60 o
 -15   3   9      428.48      425.22     15.91 o
 -13   3   9       28.59       22.48      5.06 o
 -11   3   9      253.36      240.62     11.45 o
  -9   3   9      373.21      393.85     13.71 o
  -7   3   9       73.37       80.88      8.68 o
  -5   3   9        9.07        5.68      4.03 o
  -3   3   9      369.10      299.32     14.04 o
  -1   3   9        1.70        4.87      4.43 o
   1   3   9     1295.37     1254.37     24.41 o
   3   3   9       55.20       42.19      7.66 o
   5   3   9      410.38      366.88     17.46 o
   7   3   9        9.02        5.17      3.41 o
   9   3   9      125.99      108.83      7.44 o
  11   3   9      227.69      218.08      7.61 o
  13   3   9       10.73        5.74      3.11 o
  15   3   9     1759.93     1797.23     23.30 o
  17   3   9       25.96       23.96      3.96 o
  19   3   9      178.34      197.40      8.66 o
  21   3   9       92.78       85.22      6.89 o
  23   3   9       36.80       54.46      5.68 o
  25   3   9       33.20       33.84      5.03 o
  27   3   9       92.38      106.19      7.81 o
  29   3   9      598.18      593.84     14.59 o
  31   3   9      111.21      111.59      8.78 o
  33   3   9        8.90       15.47      4.93 o
  35   3   9       75.89       81.74      8.04 o
  37   3   9      120.91      132.72      8.94 o
  39   3   9        1.38       10.43      5.45 o
  41   3   9      212.96      219.31     11.94 o
 -40   4   9       26.87       34.82     15.34 o
 -38   4   9       22.16       17.17     12.25 o
 -36   4   9      217.80      230.17     19.31 o
 -34   4   9       50.92       44.24     10.87 o
 -32   4   9      230.82      229.42     21.67 o
 -30   4   9       76.97       59.38      9.71 o
 -28   4   9      302.10      330.16     19.76 o
 -26   4   9      113.17       82.11     10.56 o
 -24   4   9        0.05        8.48      6.28 o
 -22   4   9      340.78      325.53     26.73 o
 -20   4   9       45.71       50.35      8.20 o
 -18   4   9      130.30      144.52     11.76 o
 -16   4   9      642.28      647.95     20.10 o
 -14   4   9      246.85      250.65     14.69 o
 -12   4   9      350.36      297.96     15.82 o
 -10   4   9      243.33      262.73     16.46 o
  -8   4   9      441.86      392.95     18.98 o
  -6   4   9     1123.27     1155.48     38.45 o
  -4   4   9      176.12      153.62     13.89 o
  -2   4   9     1569.16     1549.68     38.12 o
   0   4   9      979.81      989.08     26.07 o
   2   4   9       26.26       11.96      5.12 o
   4   4   9       85.42       72.35      8.03 o
   6   4   9      119.13      148.99     11.07 o
   8   4   9        0.58        2.77      4.74 o
  10   4   9      128.74      142.70     11.06 o
  12   4   9       99.94       82.98      9.55 o
  14   4   9      205.15      213.37     13.34 o
  16   4   9        2.24        3.86      4.69 o
  18   4   9      437.23      462.12     16.06 o
  20   4   9      111.22       95.98      9.69 o
  22   4   9      913.02      975.43     28.86 o
  24   4   9       46.48       32.31      7.83 o
  26   4   9        5.16       12.20      6.69 o
  28   4   9       96.59      104.38     11.81 o
  30   4   9      266.66      245.84     19.16 o
  32   4   9      109.97      111.76     20.23 o
  34   4   9      230.68      241.68     22.94 o
  36   4   9       23.55       33.84     11.93 o
 -31   5   9       15.79       33.99     16.35 o
 -29   5   9      137.93      140.60     22.97 o
 -27   5   9      103.28      110.89     17.01 o
 -25   5   9       56.99       49.52     13.51 o
 -23   5   9        0.22        5.08      8.53 o
 -21   5   9        4.88        9.50      7.82 o
 -19   5   9        0.12        2.65      8.66 o
 -17   5   9       47.28       47.27     17.26 o
 -15   5   9     1568.98     1612.21     50.20 o
 -13   5   9        0.21        5.28      6.95 o
 -11   5   9      129.57      122.62     14.53 o
  -9   5   9      177.78      146.79     15.84 o
  -7   5   9        4.27       -0.26      6.97 o
  -5   5   9      160.88      154.02     20.15 o
  -3   5   9        0.99        4.36      7.52 o
  -1   5   9      812.75      833.19     34.59 o
   1   5   9        0.00        8.57      6.57 o
   3   5   9      207.75      204.12     20.05 o
   5   5   9      218.87      246.55     21.92 o
   7   5   9      166.63      161.60     15.37 o
   9   5   9      121.50      116.96     15.25 o
  11   5   9      304.53      280.52     23.34 o
  13   5   9        7.75       13.61      8.51 o
  15   5   9      208.51      196.41     19.79 o
  17   5   9        5.21        9.63      8.42 o
  19   5   9        7.89        9.56      8.56 o
  21   5   9      473.83      525.53     27.64 o
  23   5   9        2.00       13.46      8.13 o
  25   5   9       43.56       52.40     17.53 o
  27   5   9     1050.29     1110.36     47.16 o
 -16   6   9       14.40       29.30     19.18 o
 -14   6   9      135.90      127.45     32.55 o
 -12   6   9        7.61       -0.54     12.76 o
 -10   6   9       27.58       27.92     21.20 o
  -8   6   9        0.70       -4.35     14.95 o
  -6   6   9      404.21      515.06     60.20 o
  -4   6   9       30.92       48.02     22.08 o
  -2   6   9      162.83      156.96     33.81 o
   0   6   9        3.84       -2.21     13.30 o
   2   6   9      777.05      875.51     66.75 o
   4   6   9        8.28        7.57     18.23 o
   6   6   9      120.76      146.44     22.39 o
   8   6   9       73.15       85.15     17.86 o
  10   6   9      726.76      834.65     75.62 o
  12   6   9      492.02      547.26     42.44 o
 -46   0  10       29.77       -0.70     13.57 o
 -44   0  10       66.63       39.58     16.49 o
 -42   0  10       14.56        2.45     13.82 o
 -40   0  10     1014.59     1098.77     48.02 o
 -38   0  10      824.53      791.74     34.05 o
 -36   0  10        3.96       17.57     12.31 o
 -34   0  10      487.50      565.16     33.42 o
 -32   0  10        7.81       -4.39      8.60 o
 -30   0  10      115.35      129.08     38.96 o
 -28   0  10     2588.38     2629.86     61.09 o
 -26   0  10     1378.53     1377.01     82.17 o
 -24   0  10     1172.46     1233.80     38.47 o
 -22   0  10      150.86      166.97     17.10 o
 -20   0  10      433.06      432.90     22.95 o
 -18   0  10     1340.70     1408.87     69.18 o
 -16   0  10        9.97       13.29      8.65 o
 -14   0  10     2918.86     2841.59     51.13 o
 -12   0  10     2404.50     2386.49     55.10 o
 -10   0  10     1126.48     1049.98     28.09 o
  -8   0  10     1659.96     1591.97     35.53 o
  -6   0  10        0.13        3.27      5.73 o
  -4   0  10     1770.51     1763.08     37.80 o
  -2   0  10      249.82      265.17     19.10 o
   0   0  10      381.30      349.68     17.33 o
   2   0  10       94.96       96.53     10.84 o
   4   0  10      614.88      585.31     17.78 o
   6   0  10      251.65      260.46     13.66 o
   8   0  10     7659.33     7696.89     91.69 o
  10   0  10      608.49      657.24     19.37 o
  12   0  10      643.42      667.54     22.01 o
  14   0  10     2416.13     2463.28     45.79 o
  16   0  10        0.08        0.08      5.69 o
  18   0  10       52.00       58.44      9.44 o
  20   0  10     3970.92     3987.26     66.77 o
  22   0  10     4037.56     4035.26     66.36 o
  24   0  10      481.64      510.53     35.86 o
  26   0  10     1058.30     1056.85     30.25 o
  28   0  10      355.89      343.83     20.45 o
  30   0  10        2.35        6.72      7.47 o
  32   0  10        2.86        9.66      7.11 o
  34   0  10      157.31      164.89     15.92 o
  36   0  10      185.36      205.94     21.37 o
  38   0  10        8.37        5.51      8.41 o
  40   0  10        3.23        2.02      8.11 o
  42   0  10      697.28      752.58     73.59 o
  44   0  10     1182.98     1299.69     61.62 o
 -47   1  10      408.32      485.30     30.26 o
 -45   1  10       12.84        5.66      9.77 o
 -43   1  10      330.89      347.83     25.35 o
 -41   1  10       30.50       27.84     15.91 o
 -39   1  10      270.41      292.34     27.70 o
 -37   1  10        0.56       14.62      7.65 o
 -35   1  10      138.41      126.18     12.40 o
 -33   1  10        2.22       10.54      7.08 o
 -31   1  10      121.61      109.41     11.97 o
 -29   1  10        1.19        0.41      6.50 o
 -27   1  10       41.20       28.93      7.90 o
 -25   1  10      310.61      308.36     23.06 o
 -23   1  10        3.54        5.29      6.01 o
 -21   1  10     1413.14     1420.88     30.74 o
 -19   1  10       75.59       81.14      8.81 o
 -17   1  10     1058.40     1039.38     32.71 o
 -15   1  10      576.38      603.97     17.72 o
 -13   1  10      631.21      585.55     17.61 o
 -11   1  10      269.13      246.20     14.47 o
  -9   1  10        7.19        3.29      4.94 o
  -7   1  10      797.95      715.18     18.97 o
  -5   1  10     1481.77     1555.39     24.08 o
  -3   1  10       71.28       83.55      6.85 o
  -1   1  10       27.53       33.35      5.22 o
   1   1  10       59.53       52.96      6.01 o
   3   1  10        4.13        2.04      3.64 o
   5   1  10      564.12      574.91     14.14 o
   7   1  10      294.96      285.99     12.30 o
   9   1  10      178.37      168.92      9.94 o
  11   1  10      221.35      200.12     10.75 o
  13   1  10        0.25        4.28      4.13 o
  15   1  10      270.62      285.07     11.94 o
  17   1  10      123.39      119.88      8.44 o
  19   1  10      286.74      283.49     13.19 o
  21   1  10      126.48      155.08     10.31 o
  23   1  10      118.35      123.38      9.57 o
  25   1  10      153.00      200.62     11.80 o
  27   1  10      382.34      398.52     16.16 o
  29   1  10       33.16       39.50      7.61 o
  31   1  10      367.70      352.13     16.08 o
  33   1  10       17.28       17.60      6.24 o
  35   1  10        2.37        4.31      5.73 o
  37   1  10      330.27      357.16     18.49 o
  39   1  10      544.16      563.94     27.00 o
  41   1  10      182.75      167.97     14.80 o
  43   1  10      324.48      331.81     22.77 o
 -44   2  10      414.60      363.87    172.82 o
 -42   2  10      520.96      574.84     40.49 o
 -40   2  10      332.59      205.83     57.53 o
 -38   2  10        6.13        1.15      9.70 o
 -36   2  10        3.28       15.76     10.59 o
 -34   2  10       27.15       16.99      8.13 o
 -32   2  10      160.39      169.57     15.00 o
 -30   2  10       93.72      104.18     10.91 o
 -28   2  10       68.57       65.98      9.76 o
 -26   2  10       14.91       19.50      6.27 o
 -24   2  10       47.39       52.18      8.24 o
 -22   2  10      404.56      427.91     17.47 o
 -20   2  10       54.06       60.43      8.43 o
 -18   2  10      882.81      879.40     23.38 o
 -16   2  10      782.10      782.22     21.75 o
 -14   2  10        3.36        1.09      3.93 o
 -12   2  10      301.52      309.73     12.25 o
 -10   2  10      148.80      138.59      9.38 o
  -8   2  10     2266.96     2215.94     32.42 o
  -6   2  10      364.88      379.41     21.64 o
  -4   2  10      966.57      949.11     26.82 o
  -2   2  10      457.00      437.48     13.47 o
   0   2  10      117.46      128.66      9.33 o
   2   2  10      327.25      324.27     13.88 o
   4   2  10     1744.31     1705.53     27.19 o
   6   2  10       69.20       63.58      6.63 o
   8   2  10     1355.31     1365.73     27.34 o
  10   2  10       69.01       57.23      5.92 o
  12   2  10        0.45       -3.28      3.60 o
  14   2  10        3.58        6.57      4.04 o
  16   2  10       93.65       84.98      7.46 o
  18   2  10       67.32       63.93      8.47 o
  20   2  10      294.12      314.70     13.29 o
  22   2  10      333.71      356.35     14.26 o
  24   2  10       53.57       58.35      8.57 o
  26   2  10      115.55      107.48      9.69 o
  28   2  10      594.84      600.88     28.41 o
  30   2  10       18.02       16.72      6.74 o
  32   2  10       37.68       40.81      8.32 o
  34   2  10      498.70      548.03     21.04 o
  36   2  10        0.77        5.88      6.65 o
  38   2  10      288.27      280.12     24.53 o
  40   2  10      234.12      224.57     33.24 o
 -41   3  10        8.66       23.20     16.42 o
 -39   3  10      385.09      376.35     32.94 o
 -37   3  10       35.87       35.24     12.32 o
 -35   3  10      323.63      333.82     14.42 o
 -33   3  10        7.61       13.31      6.28 o
 -31   3  10      102.33       95.65      9.75 o
 -29   3  10      101.81       96.26      8.55 o
 -27   3  10       24.08       26.42      6.02 o
 -25   3  10      195.41      191.42     10.58 o
 -23   3  10       10.56        9.68      4.28 o
 -21   3  10       79.27       78.60      6.41 o
 -19   3  10      187.76      183.23      8.82 o
 -17   3  10      835.66      838.93     21.61 o
 -15   3  10        0.04        3.41      3.57 o
 -13   3  10       13.14       15.82      3.94 o
 -11   3  10        3.78       11.68      3.67 o
  -9   3  10       33.40       33.47      4.53 o
  -7   3  10        2.06        4.05      3.51 o
  -5   3  10      371.70      374.64     12.94 o
  -3   3  10       15.01        7.65      4.96 o
  -1   3  10       52.91       47.07      5.12 o
   1   3  10       45.23       38.39      5.42 o
   3   3  10        6.64       13.47      3.86 o
   5   3  10       69.63       72.87      8.65 o
   7   3  10      106.21       85.73      5.88 o
   9   3  10        0.61        2.61      3.20 o
  11   3  10       76.37       81.01      5.83 o
  13   3  10        1.63        5.90      3.39 o
  15   3  10       40.03       26.48      4.27 o
  17   3  10      273.95      294.14     11.09 o
  19   3  10      596.51      602.34     15.09 o
  21   3  10      239.83      220.98     10.33 o
  23   3  10      450.55      487.18     15.20 o
  25   3  10       12.45        6.94      4.75 o
  27   3  10       35.81       44.18      8.15 o
  29   3  10        2.40        9.26      5.24 o
  31   3  10      120.23      131.92     12.90 o
  33   3  10      115.57      117.99     10.58 o
  35   3  10      266.67      299.70     13.59 o
  37   3  10       41.23       80.76     13.34 o
 -34   4  10      187.67      238.08     28.51 o
 -32   4  10       93.30       86.53     26.95 o
 -30   4  10       53.73       48.74     20.66 o
 -28   4  10      153.49      125.23     17.01 o
 -26   4  10      135.70      146.96     18.10 o
 -24   4  10       33.88       35.45      9.51 o
 -22   4  10       16.15       14.65      7.93 o
 -20   4  10        0.27        1.19      6.16 o
 -18   4  10       19.23       14.73      7.15 o
 -16   4  10       60.60       63.66      9.89 o
 -14   4  10       49.27       40.54      9.87 o
 -12   4  10      690.12      700.12     26.44 o
 -10   4  10      559.71      586.69     24.06 o
  -8   4  10      286.65      308.08     20.79 o
  -6   4  10      524.57      543.48     25.67 o
  -4   4  10      564.07      596.84     36.69 o
  -2   4  10      558.08      550.46     23.27 o
   0   4  10      906.70      831.82     28.61 o
   2   4  10       10.04        5.05      6.85 o
   4   4  10       29.99       35.78      8.00 o
   6   4  10       10.31       14.92      8.05 o
   8   4  10       61.06       50.10      7.45 o
  10   4  10      161.55      163.19     13.49 o
  12   4  10       25.46       21.30      7.05 o
  14   4  10      116.98      157.71     15.69 o
  16   4  10       23.52       46.47      9.61 o
  18   4  10        5.06       13.96      7.42 o
  20   4  10       69.68       64.40     10.13 o
  22   4  10        4.92        9.34      7.01 o
  24   4  10       32.44       37.35      9.27 o
  26   4  10      492.66      543.88     27.14 o
  28   4  10       39.03       51.47     12.51 o
  30   4  10        9.62       13.05      9.51 o
 -25   5  10      140.44      165.09     35.90 o
 -23   5  10       34.52        5.84     13.47 o
 -21   5  10       74.53       72.99     15.17 o
 -19   5  10      103.50       49.21     13.89 o
 -17   5  10       14.39        1.03     10.52 o
 -15   5  10        1.31       12.04      9.86 o
 -13   5  10      259.97      227.28     27.28 o
 -11   5  10      523.09      507.76     39.78 o
  -9   5  10        4.47        1.64      9.40 o
  -7   5  10        0.55       17.22     11.88 o
  -5   5  10      789.96      861.28     64.89 o
  -3   5  10       16.43       15.76     11.62 o
  -1   5  10      421.13      404.09    104.88 o
   1   5  10        3.66        2.03      9.43 o
   3   5  10      125.17      107.59     19.25 o
   5   5  10      742.51      821.54     34.44 o
   7   5  10      204.57      237.63     21.65 o
   9   5  10        0.64       12.93      9.01 o
  11   5  10      407.16      455.02     28.53 o
  13   5  10       61.61       48.91     12.15 o
  15   5  10       66.01       81.32     18.06 o
  17   5  10       18.31       21.43     13.94 o
  19   5  10        4.25        4.21     12.37 o
  21   5  10       51.08       44.84     16.02 o
 -41   1  11        1.47       28.11     12.13 o
 -39   1  11        2.15        7.99     10.58 o
 -37   1  11       35.86       47.75     12.56 o
 -35   1  11       21.74       13.41     11.13 o
 -33   1  11      161.65      164.35     18.64 o
 -31   1  11      234.57      252.25     25.06 o
 -29   1  11       98.67       80.10     11.14 o
 -27   1  11      190.60      197.70     15.40 o
 -25   1  11      649.79      643.21     29.40 o
 -23   1  11      158.09      196.51     14.67 o
 -21   1  11       27.65       19.42      7.46 o
 -19   1  11      832.17      839.98     24.82 o
 -17   1  11      141.82      148.47     11.44 o
 -15   1  11      108.87       98.80      9.68 o
 -13   1  11      378.07      390.20     17.16 o
 -11   1  11      124.80      142.09     11.23 o
  -9   1  11      433.67      418.99     16.24 o
  -7   1  11      553.76      521.52     17.04 o
  -5   1  11       51.83       46.66      7.33 o
  -3   1  11      344.69      372.10     16.23 o
  -1   1  11      221.72      202.30     17.32 o
   1   1  11       18.40       10.35      5.02 o
   3   1  11       11.08       15.23      4.95 o
   5   1  11      345.51      346.41     13.73 o
   7   1  11      644.05      643.46     16.85 o
   9   1  11      607.94      632.58     16.77 o
  11   1  11      240.66      243.59     12.43 o
  13   1  11        0.04       -0.95      4.36 o
  15   1  11       15.36       11.76      5.70 o
  17   1  11      648.34      665.06     19.40 o
  19   1  11       14.77       17.21      6.85 o
  21   1  11      313.34      332.40     16.46 o
  23   1  11      462.93      476.83     18.30 o
  25   1  11       35.67       36.56      6.80 o
  27   1  11      156.67      155.06     11.41 o
  29   1  11      103.33       91.39      9.31 o
  31   1  11       19.32       25.45      6.80 o
  33   1  11      193.14      175.61     12.27 o
  35   1  11       44.42       30.79      7.15 o
  37   1  11      118.39      106.31     11.22 o
 -40   2  11       16.77        1.40     14.04 o
 -38   2  11       88.03       74.77     41.27 o
 -36   2  11        4.27       20.63     10.63 o
 -34   2  11       27.00       26.47     14.18 o
 -32   2  11       91.16       97.11     15.98 o
 -30   2  11      313.27      313.59     25.15 o
 -28   2  11        0.35        1.67      7.96 o
 -26   2  11       50.17       43.25      8.56 o
 -24   2  11       23.49       21.70      6.96 o
 -22   2  11       91.52      103.33     10.73 o
 -20   2  11        4.33       -1.50      5.61 o
 -18   2  11        3.42       -5.46      5.46 o
 -16   2  11        0.00        5.59      5.65 o
 -14   2  11        0.08       -4.49      4.62 o
 -12   2  11       60.58       55.81      9.19 o
 -10   2  11       26.85       25.05      6.48 o
  -8   2  11        0.17        0.61      5.17 o
  -6   2  11      176.98      158.02     10.65 o
  -4   2  11       16.11        5.53      5.21 o
  -2   2  11       18.39        9.67      5.47 o
   0   2  11       32.35       26.49      6.44 o
   2   2  11      124.28      105.28     12.20 o
   4   2  11       19.53        6.67      5.07 o
   6   2  11      132.96      136.01     10.97 o
   8   2  11       74.67       69.57      7.87 o
  10   2  11      201.96      188.30     11.73 o
  12   2  11       69.88       85.23      8.52 o
  14   2  11        2.58        7.95      5.03 o
  16   2  11        7.03        6.09      4.70 o
  18   2  11       24.63       19.68      5.98 o
  20   2  11        0.37       -2.12      5.28 o
  22   2  11       23.37       35.02      7.55 o
  24   2  11        6.32        9.94      6.33 o
  26   2  11      266.79      264.08     18.66 o
  28   2  11       20.40       15.97      8.56 o
  30   2  11        0.03        7.77      6.03 o
  32   2  11      151.20      130.43     14.19 o
  34   2  11       31.47       33.27     10.56 o
  36   2  11       32.23       18.28      9.85 o
 -35   3  11       54.90       32.17     17.16 o
 -33   3  11      185.14      187.26     21.92 o
 -31   3  11       26.70       22.07     11.04 o
 -29   3  11      112.08      131.70     18.28 o
 -27   3  11      100.70       73.11     17.90 o
 -25   3  11      339.15      344.57     23.59 o
 -23   3  11      186.30      173.77     10.70 o
 -21   3  11      174.65      171.40     15.95 o
 -19   3  11      223.46      249.09     16.57 o
 -17   3  11        0.78        2.75      4.72 o
 -15   3  11      242.59      233.28     10.43 o
 -13   3  11       40.24       42.49      5.37 o
 -11   3  11        0.17        3.51      3.91 o
  -9   3  11      107.26      108.53     10.91 o
  -7   3  11       42.94       52.52     10.56 o
  -5   3  11       23.24       31.22      4.97 o
  -3   3  11      117.47      126.35      8.05 o
  -1   3  11      128.34      105.86      7.84 o
   1   3  11      145.88      160.64      8.72 o
   3   3  11       16.23       21.00      4.64 o
   5   3  11       52.12       51.10      5.82 o
   7   3  11      122.25      124.46     10.17 o
   9   3  11       85.63       96.93      7.43 o
  11   3  11       61.48       60.17      6.77 o
  13   3  11      125.93      128.35      8.51 o
  15   3  11      332.68      365.69     12.28 o
  17   3  11      163.91      158.46     14.30 o
  19   3  11      106.35      120.39      8.05 o
  21   3  11        1.01       15.03      4.90 o
  23   3  11        5.72       16.42      5.31 o
  25   3  11       40.45       48.05     10.43 o
  27   3  11      129.00      144.98     18.40 o
  29   3  11        3.64       11.89     12.29 o
  31   3  11        2.43       -0.71     10.90 o
 -28   4  11        0.64       17.21     17.91 o
 -26   4  11        0.88       23.76     17.51 o
 -24   4  11        3.14       13.03     16.48 o
 -22   4  11       49.97       60.15     22.98 o
 -20   4  11       34.74       31.95     11.11 o
 -18   4  11      131.84      104.17     19.26 o
 -16   4  11      170.32      164.33     22.58 o
 -14   4  11      100.17      127.26     20.14 o
 -12   4  11      248.09      249.72     27.37 o
 -10   4  11      104.57      104.54     17.94 o
  -8   4  11      196.32      244.95     27.09 o
  -6   4  11      475.00      465.17     33.63 o
  -4   4  11       22.97       46.35     13.84 o
  -2   4  11      174.89      186.83     23.71 o
   0   4  11        3.57        6.09      9.52 o
   2   4  11      132.40      155.14     21.80 o
   4   4  11        0.67        5.49     17.05 o
   6   4  11       66.23       18.26     11.23 o
   8   4  11      275.25      304.14     30.05 o
  10   4  11       42.02       42.90     11.15 o
  12   4  11      158.57      145.36     17.36 o
  14   4  11      593.95      575.75     28.82 o
  16   4  11        1.71       17.99      9.68 o
  18   4  11      415.45      479.89     29.19 o
  20   4  11      108.91       89.25     18.71 o
  22   4  11       20.02       -3.94     11.20 o
  24   4  11       20.43       31.27     14.87 o
 -13   5  11       85.80      135.25     32.58 o
 -11   5  11        9.25       17.21     17.01 o
  -9   5  11      333.34      321.65     47.94 o
  -7   5  11      383.70      461.55     58.22 o
  -5   5  11      514.41      582.29     65.42 o
  -3   5  11       88.99       62.98     26.68 o
  -1   5  11      864.76      899.85     68.49 o
   1   5  11       55.64       55.12     24.19 o
   3   5  11      148.64      118.72     30.81 o
   5   5  11       35.29       59.06     26.34 o
   7   5  11      356.34      417.94     55.72 o
   9   5  11      438.89      462.27     60.32 o
 -36   0  12        1.28       29.52     15.64 o
 -34   0  12      193.36      175.47     25.02 o
 -32   0  12        0.61       13.32     23.23 o
 -30   0  12      471.53      476.26     37.52 o
 -28   0  12       49.09       35.92     33.46 o
 -26   0  12      708.87      779.09     40.31 o
 -24   0  12     2366.38     2302.57     59.30 o
 -22   0  12       86.91       25.99     18.26 o
 -20   0  12      794.66      746.88     32.25 o
 -18   0  12     1675.47     1743.13     77.39 o
 -16   0  12     1770.12     1912.02     54.76 o
 -14   0  12      571.35      541.21     28.10 o
 -12   0  12      915.16      963.54     35.77 o
 -10   0  12     2101.81     2061.46     53.20 o
  -8   0  12       56.07       33.84     11.00 o
  -6   0  12      105.77      138.70     18.72 o
  -4   0  12      145.15      174.39     18.48 o
  -2   0  12       24.87       27.66      8.83 o
   0   0  12      189.12      193.73     17.24 o
   2   0  12       49.08       20.75      9.69 o
   4   0  12       32.94       32.45     10.41 o
   6   0  12       19.99       10.66      7.84 o
   8   0  12       41.54       24.14     10.06 o
  10   0  12      844.11      856.52     34.37 o
  12   0  12     2843.66     2820.05     62.84 o
  14   0  12       17.38       24.25     15.92 o
  16   0  12     1990.85     2035.56     55.85 o
  18   0  12     1050.63     1065.80     44.80 o
  20   0  12       17.51       10.93      9.95 o
  22   0  12       12.03       -1.33      8.41 o
  24   0  12        0.83        5.99      7.71 o
  26   0  12      173.87      175.97     16.37 o
  28   0  12        4.07       14.16      8.87 o
  30   0  12       46.00       44.06     10.80 o
  32   0  12       99.89      101.92     18.09 o
 -37   1  12        7.85       10.59     10.19 o
 -35   1  12       65.52       66.02     26.43 o
 -33   1  12      269.89      284.15     23.51 o
 -31   1  12       82.63      115.70     23.60 o
 -29   1  12      361.70      378.53     26.26 o
 -27   1  12      549.95      559.03     48.18 o
 -25   1  12       19.02       23.56     11.33 o
 -23   1  12      306.35      298.53     20.50 o
 -21   1  12        3.10       -6.04      6.84 o
 -19   1  12      294.00      266.60     17.46 o
 -17   1  12       18.63       14.76      7.56 o
 -15   1  12      197.23      157.18     19.58 o
 -13   1  12       96.86       93.68     10.13 o
 -11   1  12      293.77      283.71     15.63 o
  -9   1  12        0.77        4.29      5.86 o
  -7   1  12      156.80      145.13     11.38 o
  -5   1  12       17.96        9.28      6.25 o
  -3   1  12      145.18      154.81     12.55 o
  -1   1  12        0.79        1.33      6.07 o
   1   1  12       59.37       67.28      9.41 o
   3   1  12        3.28        6.65      5.90 o
   5   1  12     1094.46     1107.78     25.59 o
   7   1  12       38.05       42.27      7.58 o
   9   1  12      601.30      588.80     18.78 o
  11   1  12      195.64      212.53     14.86 o
  13   1  12      106.39       98.16     12.86 o
  15   1  12       48.99       57.09      9.86 o
  17   1  12      339.93      332.92     16.77 o
  19   1  12      715.46      712.12     21.16 o
  21   1  12      163.61      157.51     12.47 o
  23   1  12       25.13       21.38      7.34 o
  25   1  12      716.63      726.43     21.91 o
  27   1  12       77.01       77.51      9.96 o
  29   1  12       40.28       34.56      8.17 o
  31   1  12       54.01       49.21      9.72 o
 -34   2  12      175.60      107.71     86.82 o
 -32   2  12       59.00       31.35     18.81 o
 -30   2  12       70.18       95.86     17.66 o
 -28   2  12       85.00       91.24     15.46 o
 -26   2  12        1.98       -8.52      8.52 o
 -24   2  12      255.09      264.41     23.06 o
 -22   2  12        9.82        4.41      6.96 o
 -20   2  12      102.20      108.34     12.13 o
 -18   2  12        8.01       17.69      7.65 o
 -16   2  12      212.94      190.75     14.06 o
 -14   2  12       54.51       55.09      9.10 o
 -12   2  12        7.57        1.70      6.17 o
 -10   2  12        0.67       -5.30      5.30 o
  -8   2  12      234.48      204.58     15.38 o
  -6   2  12       28.96       20.87      7.63 o
  -4   2  12      225.20      265.97     17.46 o
  -2   2  12        6.62       12.26      6.75 o
   0   2  12      793.34      801.80     25.44 o
   2   2  12      488.60      488.15     17.82 o
   4   2  12      223.55      251.29     15.15 o
   6   2  12       40.93       30.67      6.98 o
   8   2  12       57.32       55.37      8.47 o
  10   2  12       83.33       96.28     10.24 o
  12   2  12      254.45      272.63     14.47 o
  14   2  12        6.15       12.09      5.76 o
  16   2  12      317.36      359.08     17.09 o
  18   2  12       88.08       95.48     10.39 o
  20   2  12      242.19      260.08     16.09 o
  22   2  12      265.92      250.61     18.16 o
  24   2  12       50.70       50.72     10.09 o
  26   2  12      340.26      313.52     20.54 o
  28   2  12      158.21      165.47     19.51 o
 -27   3  12      115.16      104.67     16.81 o
 -25   3  12       14.70       22.62     11.67 o
 -23   3  12        4.84       12.21     10.31 o
 -21   3  12        0.98       -7.26      8.60 o
 -19   3  12      312.83      301.09     22.85 o
 -17   3  12       79.81       68.51     33.45 o
 -15   3  12      591.73      614.68     31.43 o
 -13   3  12      646.02      651.10     31.90 o
 -11   3  12      160.27      148.80     18.73 o
  -9   3  12        3.71        0.81      8.93 o
  -7   3  12        0.03       -4.19      8.64 o
  -5   3  12      237.45      251.50     19.42 o
  -3   3  12        1.67       -3.50      6.53 o
  -1   3  12        1.84        4.91      7.58 o
   1   3  12       35.57       32.18      9.39 o
   3   3  12        5.20       -0.82      6.32 o
   5   3  12        0.01        8.61      7.42 o
   7   3  12        1.53        2.43      6.56 o
   9   3  12       88.50      101.25     13.63 o
  11   3  12        0.71       13.05      7.93 o
  13   3  12       27.06       22.63      9.22 o
  15   3  12        0.24        9.69      8.28 o
  17   3  12        1.47        1.98      8.12 o
  19   3  12        7.00       15.51      7.98 o
  21   3  12      262.70      264.98     30.14 o
  23   3  12      348.39      364.83     41.96 o
 -18   4  12       36.49       25.77     20.62 o
 -16   4  12        0.15       -7.99     14.62 o
 -14   4  12        2.34       11.98     18.37 o
 -12   4  12       53.16       30.17     12.35 o
 -10   4  12      177.32      197.63     25.05 o
  -8   4  12      156.78      221.96     26.78 o
  -6   4  12       13.44       28.51     26.55 o
  -4   4  12      115.88      131.99     20.98 o
  -2   4  12      421.91      488.52     58.06 o
   0   4  12      169.23      203.28     30.96 o
   2   4  12       22.28       49.84     14.18 o
   4   4  12      794.50      885.05     59.26 o
   6   4  12       11.29       35.99     13.48 o
   8   4  12      473.14      539.85     38.60 o
  10   4  12      126.30      117.20     33.04 o
  12   4  12       45.60       30.59     20.39 o
 -29   1  13       17.11       18.12     10.80 o
 -27   1  13       28.86       18.93     11.72 o
 -25   1  13       20.85       14.67     10.59 o
 -23   1  13       28.46       24.00     11.10 o
 -21   1  13       98.34       93.12     23.09 o
 -19   1  13       29.36       19.28     23.73 o
 -17   1  13       77.00       58.36     14.47 o
 -15   1  13      805.16      777.67     28.75 o
 -13   1  13       18.51        6.61      8.31 o
 -11   1  13        0.47        9.23      7.48 o
  -9   1  13        2.22        0.75      6.18 o
  -7   1  13      202.22      185.01     14.82 o
  -5   1  13      124.56      129.75     13.45 o
  -3   1  13       22.97       18.03      7.66 o
  -1   1  13       38.53       47.63      8.98 o
   1   1  13      244.21      228.86     16.35 o
   3   1  13        0.01        9.68      7.02 o
   5   1  13      120.81      109.08     12.83 o
   7   1  13       43.87       32.18      8.41 o
   9   1  13      106.63       85.09     10.65 o
  11   1  13      202.76      213.71     19.38 o
  13   1  13       54.36       60.69      9.95 o
  15   1  13       53.31       39.12     15.80 o
  17   1  13       17.54       12.21      9.43 o
  19   1  13       75.08       66.01     11.84 o
  21   1  13      596.33      570.18     24.11 o
  23   1  13       30.98       24.21      8.31 o
 -24   2  13       23.21        5.11     12.96 o
 -22   2  13      102.88       88.62     14.97 o
 -20   2  13        1.78       12.03     10.31 o
 -18   2  13        0.06        7.61     10.97 o
 -16   2  13       24.42       24.67      9.13 o
 -14   2  13       13.22        9.05      8.28 o
 -12   2  13        0.51        2.17      7.53 o
 -10   2  13      274.73      320.59     37.15 o
  -8   2  13       13.51       13.59      8.87 o
  -6   2  13      130.41      146.90     22.43 o
  -4   2  13      192.81      193.18     19.88 o
  -2   2  13        7.06       12.96      8.77 o
   0   2  13      145.71      132.89     14.90 o
   2   2  13       93.03       84.05     12.63 o
   4   2  13      288.92      298.87     27.68 o
   6   2  13       24.71       32.44      9.91 o
   8   2  13      357.58      386.81     22.29 o
  10   2  13       79.07       91.02     13.12 o
  12   2  13      102.76       99.07     11.51 o
  14   2  13      301.37      300.53     23.83 o
  16   2  13        8.63        7.88      6.36 o
  18   2  13      194.14      217.47     17.24 o
  20   2  13      168.40      192.70     18.90 o
 -17   3  13       23.86       14.65     11.49 o
 -15   3  13        5.35        3.77     10.29 o
 -13   3  13        7.10       13.41     11.27 o
 -11   3  13      273.81      332.98     27.64 o
  -9   3  13       15.11       22.20     11.45 o
  -7   3  13       27.98       41.33     13.82 o
  -5   3  13      109.73      106.92     17.60 o
  -3   3  13       15.67        6.68     15.33 o
  -1   3  13      113.17      111.92     17.88 o
   1   3  13        9.71        5.16     10.91 o
   3   3  13       37.63       58.98     11.72 o
   5   3  13      126.52      148.81     23.59 o
   7   3  13       70.95       95.40     13.47 o
   9   3  13        0.54       -2.00      7.32 o
  11   3  13      168.16      151.11     19.99 o
 -18   0  14       52.66       71.69     18.48 o
 -16   0  14       21.77       23.18     14.68 o
 -14   0  14        0.16       -3.43     12.47 o
 -12   0  14     1589.60     1757.93    127.56 o
 -10   0  14       93.73      100.15     19.53 o
  -8   0  14      411.95      410.97     34.13 o
  -6   0  14       77.26       72.26     17.71 o
  -4   0  14      187.78      203.72     25.37 o
  -2   0  14      189.22      218.80     25.27 o
   0   0  14       53.93       50.14     15.79 o
   2   0  14      481.45      588.74     64.53 o
   4   0  14      290.54      301.95     41.81 o
   6   0  14       96.58       68.57     16.36 o
   8   0  14        0.03        3.64      9.91 o
  10   0  14       14.37       13.54     10.10 o
  12   0  14       50.79       28.57     13.50 o
 -17   1  14      504.26      351.71    184.04 o
 -15   1  14      554.80      455.70    159.70 o
 -13   1  14     1344.07     1050.57    344.04 o
 -11   1  14       37.44       31.17     11.56 o
  -9   1  14      328.74      330.95     57.56 o
  -7   1  14       28.77       29.76     11.26 o
  -5   1  14      188.97      218.93     17.89 o
  -3   1  14      203.00      197.08     17.22 o
  -1   1  14      111.43      106.12     15.33 o
   1   1  14       28.91       44.88     10.49 o
   3   1  14      411.96      400.58     28.71 o
   5   1  14      145.80      136.80     15.46 o
   7   1  14      893.41      785.80    180.35 o
   9   1  14      234.52      205.42     21.15 o
  11   1  14        9.45        3.34      7.88 o
  -6   2  14        6.25        3.85     21.55 o
  -4   2  14       29.43       27.71     10.16 o
  -2   2  14       19.02       30.67     10.34 o
   0   2  14      120.24      103.37     13.76 o
 
